# Supplementary material for: Transcriptome analysis of potential candidate genes and molecular pathways in colitis-associated colorectal cancer of Mkp-1-deficient mice
Source: BMC Cancer. 2021 May 25;21:607. doi: 10.1186/s12885-021-08200-0 (PMC8152130; doi:10.1186/s12885-021-08200-0)
Supplement: Supplementary file 3 — Additional file 3. The list of DEGs for adenoma stage in wild type and Mkp-1 knockout mice. [file 12885_2021_8200_MOESM3_ESM.xlsx]

## Sheet: Sheet1
The list of DEGs for adenoma stage in wild type and Mkp-1 knockout mice
Gene_ID	Symbol	description	X6WTC (G1)	X6WTT (G2)	G2_vs_G1_log2FoldChange	G2_vs_G1_Pvalue	G2_vs_G1_FDR
ENSMUSG00000004371	Il11	interleukin 11	3.68187	9.24763	5.56576	0.0487181	0.885295
ENSMUSG00000102163	Gm36945	predicted gene, 36945	4.00551	9.46204	5.45654	0.0433085	0.885295
ENSMUSG00000044294	Krt84	keratin 84	4.00551	9.27842	5.27291	0.0445516	0.885295
ENSMUSG00000030406	Gipr	gastric inhibitory polypeptide receptor	3.79801	9.07048	5.27248	0.0482713	0.885295
ENSMUSG00000034460	Six4	sine oculis-related homeobox 4	4.49288	9.63854	5.14566	0.037384	0.885295
ENSMUSG00000044313	Mab21l3	mab-21-like 3 (C. elegans)	4.09904	9.19558	5.09654	0.0443491	0.885295
ENSMUSG00000068327	Tlx2	T cell leukemia, homeobox 2	4.42224	9.51286	5.09062	0.0390109	0.885295
ENSMUSG00000055333	Fat2	FAT atypical cadherin 2	5.00891	10.0628	5.05393	0.0306059	0.885295
ENSMUSG00000081683	Fzd10	frizzled class receptor 10	4.49288	9.53671	5.04383	0.0383088	0.885295
ENSMUSG00000023828	Slc22a3	solute carrier family 22 (organic cation transporter), member 3	3.90548	8.88001	4.97453	0.0486942	0.885295
ENSMUSG00000085111	Ascl4	achaete-scute family bHLH transcription factor 4	4.18688	9.07048	4.8836	0.0449054	0.885295
ENSMUSG00000033825	Tpsb2	tryptase beta 2	4.62454	9.44663	4.82209	0.0385324	0.885295
ENSMUSG00000020061	Mybpc1	myosin binding protein C, slow-type	4.26967	9.04513	4.77546	0.0447274	0.885295
ENSMUSG00000074196	Clca4c-ps	chloride channel accessory 4C, pseudogene	5.4953	10.2586	4.76332	0.0272072	0.885295
ENSMUSG00000025383	Il23a	interleukin 23, alpha subunit p19	4.74519	9.46587	4.72068	0.0378808	0.885295
ENSMUSG00000087403	Kantr	Kdm5c adjacent non-coding transcript	4.90913	9.52024	4.61111	0.0367996	0.885295
ENSMUSG00000070337	Gpr179	G protein-coupled receptor 179	5.18988	9.7697	4.57982	0.0332059	0.885295
ENSMUSG00000021986	Amer2	APC membrane recruitment 2	4.90913	9.48673	4.57761	0.0372606	0.885295
ENSMUSG00000016526	Dyrk3	dual-specificity tyrosine-(Y)-phosphorylation regulated kinase 3	5.85841	10.4172	4.55881	0.0253054	0.885295
ENSMUSG00000043068	Fam89a	family with sequence similarity 89, member A	4.18688	8.7258	4.53892	0.0490818	0.885295
ENSMUSG00000069170	Adgrv1	adhesion G protein-coupled receptor V1	5.71804	10.2409	4.52283	0.0272583	0.885295
ENSMUSG00000104379	Gm37509	predicted gene, 37509	5.00891	9.51286	4.50396	0.0368289	0.885295
ENSMUSG00000037188	Grhl3	grainyhead-like 3 (Drosophila)	5.23178	9.7048	4.47301	0.0340957	0.885295
ENSMUSG00000043903	Zfp469	zinc finger protein 469	5.93651	10.371	4.43453	0.0259146	0.885295
ENSMUSG00000028626	Col9a2	collagen, type IX, alpha 2	5.71804	10.1427	4.42466	0.0284958	0.885295
ENSMUSG00000019737	Syne4	spectrin repeat containing, nuclear envelope family member 4	5.91095	10.3244	4.41344	0.0264501	0.885295
ENSMUSG00000025075	Habp2	hyaluronic acid binding protein 2	5.52931	9.92509	4.39578	0.0312138	0.885295
ENSMUSG00000032452	Clstn2	calsyntenin 2	4.90913	9.23199	4.32286	0.0412006	0.885295
ENSMUSG00000059854	Hydin	HYDIN, axonemal central pair apparatus protein	4.90913	9.21162	4.30249	0.041553	0.885295
ENSMUSG00000098132	Rassf10	Ras association (RalGDS/AF-6) domain family (N-terminal) member 10	5.3882	9.68852	4.30031	0.0345526	0.885295
ENSMUSG00000109941	Exosc6	exosome component 6	4.56021	8.85397	4.29376	0.0470551	0.885295
ENSMUSG00000015627	Gata5	GATA binding protein 5	5.77584	10.0425	4.26665	0.0300296	0.885295
ENSMUSG00000037035	Inhbb	inhibin beta-B	5.74723	10.0035	4.2563	0.0305411	0.885295
ENSMUSG00000027570	Col9a3	collagen, type IX, alpha 3	5.46048	9.68688	4.2264	0.0347899	0.885295
ENSMUSG00000037681	Esyt3	extended synaptotagmin-like protein 3	5.68825	9.82586	4.13761	0.0332459	0.885295
ENSMUSG00000022178	Ajuba	ajuba LIM protein	6.49651	10.6197	4.1232	0.0243695	0.885295
ENSMUSG00000022790	Igsf11	immunoglobulin superfamily, member 11	5.91095	10.0335	4.12254	0.0306533	0.885295
ENSMUSG00000086712	AI427809	expressed sequence AI427809	6.54718	10.6283	4.08109	0.0244824	0.885295
ENSMUSG00000038775	Vill	villin-like	6.19137	10.1641	3.97268	0.0298852	0.885295
ENSMUSG00000022176	Rem2	rad and gem related GTP binding protein 2	6.16998	10.1283	3.9583	0.0303977	0.885295
ENSMUSG00000054256	Msi1	musashi RNA-binding protein 1	6.53049	10.3546	3.82413	0.0287491	0.885295
ENSMUSG00000028838	Extl1	exostoses (multiple)-like 1	6.5136	10.3328	3.81919	0.0290258	0.885295
ENSMUSG00000001864	Aif1l	allograft inflammatory factor 1-like	7.05878	10.8618	3.80305	0.0241105	0.885295
ENSMUSG00000051076	Vtcn1	V-set domain containing T cell activation inhibitor 1	6.99937	10.7344	3.73502	0.0257133	0.885295
ENSMUSG00000025064	Col17a1	collagen, type XVII, alpha 1	5.93651	9.65539	3.71888	0.0385322	0.885295
ENSMUSG00000001865	Cpa3	carboxypeptidase A3, mast cell	6.99937	10.6974	3.69807	0.026342	0.885295
ENSMUSG00000028655	Mfsd2a	major facilitator superfamily domain containing 2A	6.83237	10.51	3.67765	0.0283183	0.885295
ENSMUSG00000029380	Cxcl1	chemokine (C-X-C motif) ligand 1	6.23324	9.90268	3.66944	0.0355928	0.885295
ENSMUSG00000102813	Gm37795	predicted gene, 37795	6.21246	9.86984	3.65739	0.0361593	0.885295
ENSMUSG00000017737	Mmp9	matrix metallopeptidase 9	7.12699	10.7827	3.65575	0.0259384	0.885295
ENSMUSG00000027978	Prss12	protease, serine 12 neurotrypsin (motopsin)	7.01145	10.6562	3.64472	0.0271925	0.885295
ENSMUSG00000048191	Muc6	mucin 6, gastric	6.81868	10.4359	3.61719	0.0296642	0.885295
ENSMUSG00000040828	Catsperd	cation channel sperm associated auxiliary subunit delta	6.03448	9.64192	3.60745	0.0398908	0.885295
ENSMUSG00000038496	Slc19a3	solute carrier family 19, member 3	5.88492	9.48673	3.60182	0.0422664	0.885295
ENSMUSG00000015709	Arnt2	aryl hydrocarbon receptor nuclear translocator 2	6.73374	10.3149	3.58113	0.0313554	0.885295
ENSMUSG00000035818	Plekhs1	pleckstrin homology domain containing, family S member 1	7.25444	10.8355	3.58102	0.0261587	0.885295
ENSMUSG00000021061	Sptb	spectrin beta, erythrocytic	7.31417	10.8575	3.54329	0.0263328	0.885295
ENSMUSG00000074796	Slc4a11	solute carrier family 4, sodium bicarbonate transporter-like, member 11	6.49651	10.0244	3.52792	0.0355316	0.885295
ENSMUSG00000072437	Nanos1	nanos homolog 1 (Drosophila)	6.9749	10.4886	3.51365	0.030171	0.885295
ENSMUSG00000060487	Samd5	sterile alpha motif domain containing 5	7.68984	11.1903	3.50043	0.0241999	0.885295
ENSMUSG00000037613	Tnfrsf23	tumor necrosis factor receptor superfamily, member 23	6.91185	10.4073	3.49546	0.0312429	0.885295
ENSMUSG00000049723	Mmp12	matrix metallopeptidase 12	7.15993	10.6308	3.4709	0.0291725	0.885295
ENSMUSG00000032281	Acsbg1	acyl-CoA synthetase bubblegum family member 1	6.53049	9.97562	3.44513	0.0372131	0.885295
ENSMUSG00000020042	Btbd11	BTB (POZ) domain containing 11	6.21246	9.65706	3.44461	0.0417464	0.885295
ENSMUSG00000021765	Fst	follistatin	6.23324	9.66374	3.4305	0.0418456	0.885295
ENSMUSG00000037568	Vash2	vasohibin 2	6.27392	9.67205	3.39813	0.0421894	0.885295
ENSMUSG00000028602	Tnfrsf8	tumor necrosis factor receptor superfamily, member 8	6.05796	9.40339	3.34543	0.0472981	0.885295
ENSMUSG00000054555	Adam12	a disintegrin and metallopeptidase domain 12 (meltrin alpha)	7.57244	10.9132	3.34074	0.028049	0.885295
ENSMUSG00000044041	Krt13	keratin 13	6.19137	9.51286	3.32149	0.0457099	0.885295
ENSMUSG00000041608	Entpd3	ectonucleoside triphosphate diphosphohydrolase 3	7.55604	10.8662	3.31014	0.0288424	0.885295
ENSMUSG00000037095	Lrg1	leucine-rich alpha-2-glycoprotein 1	7.7196	11.0263	3.30674	0.0275131	0.885295
ENSMUSG00000020607	Fam84a	family with sequence similarity 84, member A	7.09329	10.3863	3.29297	0.0340627	0.885295
ENSMUSG00000042734	Ttc9	tetratricopeptide repeat domain 9	7.11585	10.3883	3.27244	0.0343317	0.885295
ENSMUSG00000055945	Prr18	proline rich 18	7.60469	10.8741	3.26943	0.0292929	0.885295
ENSMUSG00000025196	Cpn1	carboxypeptidase N, polypeptide 1	6.83237	10.0978	3.26541	0.038103	0.885295
ENSMUSG00000045319	Proser2	proline and serine rich 2	7.13805	10.3963	3.25827	0.0344415	0.885295
ENSMUSG00000018012	Rac3	RAS-related C3 botulinum substrate 3	7.89937	11.1264	3.22706	0.0277291	0.885295
ENSMUSG00000035914	Cd276	CD276 antigen	8.0298	11.2503	3.22049	0.0269204	0.885295
ENSMUSG00000004709	Cd244	CD244 natural killer cell receptor 2B4	7.37153	10.5761	3.20459	0.033173	0.885295
ENSMUSG00000036902	Neto2	neuropilin (NRP) and tolloid (TLL)-like 2	7.7048	10.8856	3.1808	0.0303795	0.885295
ENSMUSG00000024177	Nme4	NME/NM23 nucleoside diphosphate kinase 4	7.10461	10.2542	3.1496	0.0378921	0.885295
ENSMUSG00000055639	Dach1	dachshund 1 (Drosophila)	8.20307	11.3254	3.12233	0.0277013	0.885295
ENSMUSG00000043639	Rbm20	RNA binding motif protein 20	7.37153	10.4914	3.11984	0.0354569	0.885295
ENSMUSG00000055629	B4galnt4	beta-1,4-N-acetyl-galactosaminyl transferase 4	7.77024	10.8863	3.11607	0.0313276	0.885295
ENSMUSG00000031465	Angpt2	angiopoietin 2	8.27998	11.3943	3.1143	0.0273601	0.885295
ENSMUSG00000019235	Rps6kl1	ribosomal protein S6 kinase-like 1	7.03531	10.1475	3.11216	0.0399708	0.885295
ENSMUSG00000026556	Vangl2	vang-like 2 (van gogh, Drosophila)	7.50569	10.6033	3.09762	0.0345351	0.885295
ENSMUSG00000039620	6430573F11Rik	RIKEN cDNA 6430573F11 gene	6.53049	9.61977	3.08928	0.0485289	0.885295
ENSMUSG00000090191	9230105E05Rik	RIKEN cDNA 9230105E05 gene	7.32389	10.4103	3.0864	0.0369792	0.885295
ENSMUSG00000037664	Cdkn1c	cyclin-dependent kinase inhibitor 1C (P57)	7.73425	10.8183	3.0841	0.0324818	0.885295
ENSMUSG00000047728	BC025446	cDNA sequence BC025446	7.52267	10.5885	3.06579	0.0352297	0.885295
ENSMUSG00000025938	Slco5a1	solute carrier organic anion transporter family, member 5A1	6.56368	9.59727	3.03358	0.0499658	0.885295
ENSMUSG00000051323	Pcdh19	protocadherin 19	6.73374	9.75882	3.02508	0.0476086	0.885295
ENSMUSG00000019838	Slc16a10	solute carrier family 16 (monocarboxylic acid transporters), member 10	8.34825	11.3649	3.01663	0.0289822	0.885295
ENSMUSG00000020646	Mboat2	membrane bound O-acyltransferase domain containing 2	7.96916	10.9803	3.0111	0.0321135	0.885295
ENSMUSG00000032796	Lama1	laminin, alpha 1	7.44463	10.4329	2.98832	0.0384583	0.885295
ENSMUSG00000036330	Slc18a1	solute carrier family 18 (vesicular monoamine), member 1	8.07655	11.059	2.98245	0.0318822	0.885295
ENSMUSG00000033849	B3galt2	UDP-Gal:betaGlcNAc beta 1,3-galactosyltransferase, polypeptide 2	7.62842	10.5893	2.96092	0.0370614	0.885295
ENSMUSG00000008999	Bmp7	bone morphogenetic protein 7	8.77758	11.7344	2.95678	0.0277188	0.885295
ENSMUSG00000031621	Isx	intestine specific homeobox	7.24424	10.199	2.95472	0.0423118	0.885295
ENSMUSG00000022658	Tagln3	transgelin 3	6.85935	9.76815	2.90879	0.0499261	0.885295
ENSMUSG00000026535	Ifi202b	interferon activated gene 202B	8.60497	11.5132	2.90826	0.0297278	0.885295
ENSMUSG00000074766	Ism1	isthmin 1, angiogenesis inhibitor	7.33355	10.2308	2.89724	0.0430374	0.885295
ENSMUSG00000021340	Gpld1	glycosylphosphatidylinositol specific phospholipase D1	8.49742	11.3837	2.88628	0.0309591	0.885295
ENSMUSG00000097494	4933406C10Rik	RIKEN cDNA 4933406C10 gene	7.12699	10.0009	2.8739	0.0469583	0.885295
ENSMUSG00000074221	Zfp568	zinc finger protein 568	8.35774	11.2279	2.8702	0.032407	0.885295
ENSMUSG00000006411	Nectin4	nectin cell adhesion molecule 4	7.11585	9.98365	2.8678	0.0473712	0.885295
ENSMUSG00000033906	Zdhhc15	zinc finger, DHHC domain containing 15	8.75261	11.6197	2.86707	0.0297788	0.885295
ENSMUSG00000006435	Neurl1a	neuralized E3 ubiquitin protein ligase 1A	7.62842	10.4895	2.86108	0.0401363	0.885295
ENSMUSG00000025492	Ifitm3	interferon induced transmembrane protein 3	12.4651	15.3219	2.85677	0.0290308	0.885295
ENSMUSG00000010051	Hyal1	hyaluronoglucosaminidase 1	7.36213	10.1978	2.83567	0.0449791	0.885295
ENSMUSG00000032849	Abcc4	ATP-binding cassette, sub-family C (CFTR/MRP), member 4	10.0507	12.8656	2.81485	0.0263176	0.885295
ENSMUSG00000021572	Cep72	centrosomal protein 72	7.74876	10.5547	2.80597	0.0405205	0.885295
ENSMUSG00000028037	Ifi44	interferon-induced protein 44	8.95068	11.7541	2.80338	0.0301526	0.885295
ENSMUSG00000020774	Aspa	aspartoacylase	9.53989	12.339	2.79912	0.0277856	0.885295
ENSMUSG00000041688	Amot	angiomotin	9.76171	12.5598	2.79813	0.027207	0.885295
ENSMUSG00000027257	Pacsin3	protein kinase C and casein kinase substrate in neurons 3	8.09936	10.8763	2.77692	0.037164	0.885295
ENSMUSG00000042834	Nrep	neuronal regeneration related protein	9.06521	11.831	2.76578	0.0304068	0.885295
ENSMUSG00000110218	Gm20219	predicted gene, 20219	7.5142	10.252	2.73779	0.0463324	0.885295
ENSMUSG00000047407	Tgif1	TGFB-induced factor homeobox 1	10.0346	12.7702	2.73562	0.0277992	0.885295
ENSMUSG00000027134	Lpcat4	lysophosphatidylcholine acyltransferase 4	9.43617	12.1658	2.72959	0.0296059	0.885295
ENSMUSG00000029154	Cwh43	cell wall biogenesis 43 C-terminal homolog	9.92388	12.6505	2.72659	0.0282068	0.885295
ENSMUSG00000021508	Cxcl14	chemokine (C-X-C motif) ligand 14	10.2752	12.9924	2.71714	0.0277664	0.885295
ENSMUSG00000015647	Lama5	laminin, alpha 5	11.3197	14.0366	2.71694	0.027629	0.885295
ENSMUSG00000037033	Clca3b	chloride channel accessory 3B	12.709	15.4235	2.71452	0.0322789	0.885295
ENSMUSG00000041189	Chrnb1	cholinergic receptor, nicotinic, beta polypeptide 1 (muscle)	9.2651	11.9755	2.71045	0.0307371	0.885295
ENSMUSG00000029130	Rnf32	ring finger protein 32	9.4451	12.1474	2.70231	0.0301807	0.885295
ENSMUSG00000024401	Tnf	tumor necrosis factor	7.93151	10.6334	2.70188	0.0420389	0.885295
ENSMUSG00000037736	Limch1	LIM and calponin homology domains 1	7.65176	10.3536	2.70183	0.0457199	0.885295
ENSMUSG00000035557	Krt17	keratin 17	8.70133	11.3978	2.69646	0.0344295	0.885295
ENSMUSG00000032690	Oas2	2-5 oligoadenylate synthetase 2	9.52522	12.198	2.67282	0.0305242	0.885295
ENSMUSG00000024349	Tmem173	transmembrane protein 173	10.9594	13.6155	2.65602	0.0285062	0.885295
ENSMUSG00000025473	Adam8	a disintegrin and metallopeptidase domain 8	8.65588	11.2918	2.63596	0.0359083	0.885295
ENSMUSG00000003541	Ier3	immediate early response 3	8.83988	11.4624	2.62254	0.0355126	0.885295
ENSMUSG00000023039	Krt7	keratin 7	12.0119	14.6258	2.61392	0.0308891	0.885295
ENSMUSG00000037129	Tmprss13	transmembrane protease, serine 13	7.8464	10.4591	2.6127	0.0464665	0.885295
ENSMUSG00000024736	Tmem132a	transmembrane protein 132A	8.83649	11.449	2.61247	0.0358302	0.885295
ENSMUSG00000041961	Znrf3	zinc and ring finger 3	9.57491	12.1868	2.61187	0.0317751	0.885295
ENSMUSG00000041836	Ptpre	protein tyrosine phosphatase, receptor type, E	8.75261	11.3613	2.60867	0.0359953	0.885295
ENSMUSG00000053897	Slc39a8	solute carrier family 39 (metal ion transporter), member 8	10.0537	12.6532	2.59952	0.0305735	0.885295
ENSMUSG00000054793	Cadm4	cell adhesion molecule 4	7.78439	10.3761	2.59174	0.0482404	0.885295
ENSMUSG00000020303	Stc2	stanniocalcin 2	7.89285	10.4677	2.57486	0.0473475	0.885295
ENSMUSG00000033032	Afap1l1	actin filament associated protein 1-like 1	8.54391	11.1179	2.57404	0.0392953	0.885295
ENSMUSG00000025321	Itgb8	integrin beta 8	8.1925	10.765	2.5725	0.0433558	0.885295
ENSMUSG00000056758	Hmga2	high mobility group AT-hook 2	8.2446	10.8153	2.57075	0.042914	0.885295
ENSMUSG00000031841	Cdh13	cadherin 13	10.202	12.7719	2.5699	0.0309159	0.885295
ENSMUSG00000052512	Nav2	neuron navigator 2	9.83661	12.394	2.55741	0.032162	0.885295
ENSMUSG00000082361	Btc	betacellulin, epidermal growth factor family member	8.03573	10.5849	2.54922	0.0463842	0.885295
ENSMUSG00000044469	Tnfaip8l1	tumor necrosis factor, alpha-induced protein 8-like 1	8.2446	10.7904	2.54579	0.043911	0.885295
ENSMUSG00000021720	Rnf180	ring finger protein 180	8.51874	11.052	2.53328	0.0411209	0.885295
ENSMUSG00000044254	Pcsk9	proprotein convertase subtilisin/kexin type 9	10.4057	12.9382	2.53247	0.0313994	0.885295
ENSMUSG00000027985	Lef1	lymphoid enhancer binding factor 1	8.46265	10.9936	2.53093	0.0418654	0.885295
ENSMUSG00000039607	Rbms3	RNA binding motif, single stranded interacting protein	9.65409	12.1417	2.48765	0.0346391	0.885295
ENSMUSG00000063531	Sema3e	sema domain, immunoglobulin domain (Ig), short basic domain, secreted, (semaphorin) 3E	8.22398	10.7112	2.48722	0.0463775	0.885295
ENSMUSG00000098950	Gm28036	predicted gene, 28036	8.73451	11.2212	2.48665	0.0406771	0.885295
ENSMUSG00000044033	Ccdc141	coiled-coil domain containing 141	9.04772	11.5316	2.48389	0.0379733	0.885295
ENSMUSG00000026620	Mark1	MAP/microtubule affinity regulating kinase 1	8.73086	11.1937	2.46288	0.0414469	0.885295
ENSMUSG00000041476	Smpx	small muscle protein, X-linked	8.75979	11.2012	2.44142	0.0421661	0.885295
ENSMUSG00000033306	Lpp	LIM domain containing preferred translocation partner in lipoma	11.3372	13.7752	2.43801	0.033092	0.885295
ENSMUSG00000027799	Nbea	neurobeachin	9.1248	11.5614	2.43661	0.0392156	0.885295
ENSMUSG00000023972	Ptk7	PTK7 protein tyrosine kinase 7	9.61108	12.0321	2.42105	0.0367149	0.885295
ENSMUSG00000048644	Ctxn1	cortexin 1	8.56455	10.9856	2.42105	0.0448451	0.885295
ENSMUSG00000031278	Acsl4	acyl-CoA synthetase long-chain family member 4	9.76171	12.1551	2.39343	0.0368259	0.885295
ENSMUSG00000002489	Tiam1	T cell lymphoma invasion and metastasis 1	8.61292	10.9956	2.38264	0.045823	0.885295
ENSMUSG00000038368	Focad	focadhesin	10.0968	12.4731	2.37631	0.0360517	0.885295
ENSMUSG00000031430	Vsig1	V-set and immunoglobulin domain containing 1	8.83309	11.2064	2.37328	0.0438405	0.885295
ENSMUSG00000110631	Gm42047	predicted gene, 42047	11.5765	13.9484	2.37181	0.0348163	0.885295
ENSMUSG00000040711	Sh3pxd2b	SH3 and PX domains 2B	9.81092	12.1766	2.36568	0.0374301	0.885295
ENSMUSG00000045932	Ifit2	interferon-induced protein with tetratricopeptide repeats 2	9.93025	12.2891	2.35887	0.0371389	0.885295
ENSMUSG00000029093	Sorcs2	sortilin-related VPS10 domain containing receptor 2	9.90619	12.2641	2.35788	0.0372633	0.885295
ENSMUSG00000029838	Ptn	pleiotrophin	10.5105	12.8678	2.3573	0.0355405	0.885295
ENSMUSG00000000957	Mmp14	matrix metallopeptidase 14 (membrane-inserted)	11.1755	13.5314	2.35587	0.0349934	0.885295
ENSMUSG00000014602	Kif1a	kinesin family member 1A	9.47376	11.7877	2.31393	0.0410962	0.885295
ENSMUSG00000030413	Pglyrp1	peptidoglycan recognition protein 1	12.4796	14.7798	2.3002	0.0391016	0.885295
ENSMUSG00000023905	Tnfrsf12a	tumor necrosis factor receptor superfamily, member 12a	9.19003	11.4895	2.29943	0.0434249	0.885295
ENSMUSG00000027375	Mal	myelin and lymphocyte protein, T cell differentiation protein	9.05065	11.3437	2.29307	0.044866	0.885295
ENSMUSG00000027651	Rprd1b	regulation of nuclear pre-mRNA domain containing 1B	8.87996	11.1605	2.28051	0.0470496	0.885295
ENSMUSG00000046768	Rhoj	ras homolog family member J	10.3849	12.6538	2.26889	0.0382239	0.885295
ENSMUSG00000045136	Tubb2b	tubulin, beta 2B class IIB	9.73099	11.9975	2.26654	0.0412676	0.885295
ENSMUSG00000041695	Kcnj2	potassium inwardly-rectifying channel, subfamily J, member 2	9.15506	11.4167	2.26163	0.0451603	0.885295
ENSMUSG00000034684	Sema3f	sema domain, immunoglobulin domain (Ig), short basic domain, secreted, (semaphorin) 3F	10.4102	12.6427	2.23242	0.0395974	0.885295
ENSMUSG00000025931	Paqr8	progestin and adipoQ receptor family member VIII	8.85	11.0797	2.22975	0.049565	0.885295
ENSMUSG00000027852	Nras	neuroblastoma ras oncogene	10.7117	12.9404	2.22864	0.0390135	0.885295
ENSMUSG00000079293	Clec7a	C-type lectin domain family 7, member a	9.05065	11.2739	2.2233	0.0476876	0.885295
ENSMUSG00000016763	Scube1	signal peptide, CUB domain, EGF-like 1	9.94135	12.1402	2.1989	0.042214	0.885295
ENSMUSG00000028601	Echdc2	enoyl Coenzyme A hydratase domain containing 2	9.07099	11.269	2.19804	0.0485587	0.885295
ENSMUSG00000025161	Slc16a3	solute carrier family 16 (monocarboxylic acid transporters), member 3	10.5274	12.7244	2.197	0.0405139	0.885295
ENSMUSG00000027907	S100a11	S100 calcium binding protein A11	12.7698	14.9644	2.19453	0.043416	0.885295
ENSMUSG00000053580	Tanc2	tetratricopeptide repeat, ankyrin repeat and coiled-coil containing 2	9.54405	11.7344	2.19031	0.0448663	0.885295
ENSMUSG00000052563	D930048N14Rik	RIKEN cDNA D930048N14 gene	9.07675	11.2635	2.1868	0.0489868	0.885295
ENSMUSG00000069678	Pcgf1	polycomb group ring finger 1	9.0681	11.2542	2.18607	0.0491066	0.885295
ENSMUSG00000038415	Foxq1	forkhead box Q1	9.19003	11.3746	2.18454	0.0479781	0.885295
ENSMUSG00000025958	Creb1	cAMP responsive element binding protein 1	10.2474	12.4174	2.17	0.041907	0.885295
ENSMUSG00000031538	Plat	plasminogen activator, tissue	10.9933	13.1565	2.16312	0.0404345	0.885295
ENSMUSG00000026566	Mpzl1	myelin protein zero-like 1	10.2665	12.4015	2.13508	0.0430449	0.885295
ENSMUSG00000027333	Smox	spermine oxidase	9.96948	12.0977	2.12824	0.0446262	0.885295
ENSMUSG00000054814	Usp46	ubiquitin specific peptidase 46	9.39987	11.5132	2.11336	0.0491304	0.885295
ENSMUSG00000027699	Ect2	ect2 oncogene	9.63079	11.7407	2.1099	0.0474421	0.885295
ENSMUSG00000033149	Phldb2	pleckstrin homology like domain, family B, member 2	9.97874	12.0872	2.10846	0.0453262	0.885295
ENSMUSG00000034177	Rnf43	ring finger protein 43	11.1875	13.2954	2.10794	0.0420279	0.885295
ENSMUSG00000016382	Pls3	plastin 3 (T-isoform)	11.3977	13.4973	2.0996	0.0422436	0.885295
ENSMUSG00000026479	Lamc2	laminin, gamma 2	11.9434	14.0235	2.08014	0.0433469	0.885295
ENSMUSG00000020142	Slc1a4	solute carrier family 1 (glutamate/neutral amino acid transporter), member 4	9.99708	12.0706	2.07356	0.0465857	0.885295
ENSMUSG00000057092	Fxyd3	FXYD domain-containing ion transport regulator 3	10.3953	12.4643	2.06898	0.0449572	0.885295
ENSMUSG00000015217	Hmgb3	high mobility group box 3	9.6996	11.7619	2.06226	0.0489411	0.885295
ENSMUSG00000027995	Tlr2	toll-like receptor 2	10.0639	12.1042	2.04032	0.0475563	0.885295
ENSMUSG00000069793	Slfn9	schlafen 9	10.6445	12.679	2.03447	0.0454429	0.885295
ENSMUSG00000029669	Tspan12	tetraspanin 12	10.8196	12.8527	2.0331	0.0450685	0.885295
ENSMUSG00000025921	Rdh10	retinol dehydrogenase 10 (all-trans)	11.899	13.911	2.01205	0.0454918	0.885295
ENSMUSG00000042808	Gpx2	glutathione peroxidase 2	12.602	14.5855	1.9835	0.0488659	0.885295
ENSMUSG00000060261	Gtf2i	general transcription factor II I	11.8384	13.7699	1.9315	0.0483013	0.885295
ENSMUSG00000035376	Hacd2	3-hydroxyacyl-CoA dehydratase 2	10.7228	12.6471	1.92429	0.0495607	0.885295
ENSMUSG00000017776	Crk	v-crk avian sarcoma virus CT10 oncogene homolog	12.0676	13.9739	1.9063	0.04961	0.885295
Gene_ID	Symbol	description	X6WTC	X6WTT	G2_vs_G1_log2FoldChange	G2_vs_G1_Pvalue	G2_vs_G1_FDR
ENSMUSG00000024998	Plce1	phospholipase C, epsilon 1	13.1101	11.1891	-1.92103	0.0496512	0.885295
ENSMUSG00000089774	Slc5a3	solute carrier family 5 (inositol transporters), member 3	13.616	11.6653	-1.95072	0.0483306	0.885295
ENSMUSG00000022843	Clcn2	chloride channel, voltage-sensitive 2	13.6319	11.6753	-1.95663	0.0481119	0.885295
ENSMUSG00000021236	Entpd5	ectonucleoside triphosphate diphosphohydrolase 5	13.3305	11.3736	-1.9569	0.0480791	0.885295
ENSMUSG00000040121	Rep15	RAB15 effector protein	13.5049	11.5393	-1.9656	0.0477247	0.885295
ENSMUSG00000041741	Pde3a	phosphodiesterase 3A, cGMP inhibited	12.7974	10.831	-1.96634	0.0484644	0.885295
ENSMUSG00000094840	Muc3a	mucin 3A, cell surface associated	12.5494	10.5708	-1.97857	0.0487321	0.885295
ENSMUSG00000090150	Acad11	acyl-Coenzyme A dehydrogenase family, member 11	13.7294	11.7419	-1.98752	0.0470131	0.885295
ENSMUSG00000020183	Cpm	carboxypeptidase M	12.6549	10.667	-1.98792	0.0480415	0.885295
ENSMUSG00000044156	Hepacam2	HEPACAM family member 2	13.3318	11.3427	-1.98914	0.0468709	0.885295
ENSMUSG00000061175	Fnip2	folliculin interacting protein 2	12.3867	10.3963	-1.99041	0.0489116	0.885295
ENSMUSG00000030587	2200002D01Rik	RIKEN cDNA 2200002D01 gene	13.5071	11.5137	-1.99339	0.0466889	0.885295
ENSMUSG00000037003	Tns2	tensin 2	12.5623	10.5637	-1.99858	0.0479433	0.885295
ENSMUSG00000028716	Pdzk1ip1	PDZK1 interacting protein 1	12.2539	10.2509	-2.00298	0.0490433	0.885295
ENSMUSG00000029269	Sult1b1	sulfotransferase family 1B, member 1	14.265	12.258	-2.00694	0.0474102	0.885295
ENSMUSG00000001670	Tat	tyrosine aminotransferase	12.943	10.934	-2.00897	0.0465822	0.885295
ENSMUSG00000023031	Cela1	chymotrypsin-like elastase family, member 1	13.497	11.4876	-2.00946	0.0461022	0.885295
ENSMUSG00000020407	Upp1	uridine phosphorylase 1	13.7249	11.7128	-2.01214	0.046106	0.885295
ENSMUSG00000027230	Creb3l1	cAMP responsive element binding protein 3-like 1	13.2478	11.2319	-2.01595	0.0459472	0.885295
ENSMUSG00000020889	Nr1d1	nuclear receptor subfamily 1, group D, member 1	13.1368	11.1198	-2.01699	0.046012	0.885295
ENSMUSG00000046971	Pla2g4f	phospholipase A2, group IVF	12.1505	10.1331	-2.01736	0.0490361	0.885295
ENSMUSG00000055322	Tns1	tensin 1	13.5621	11.5448	-2.01736	0.0458306	0.885295
ENSMUSG00000055827	Gsdmc3	gasdermin C3	13.2545	11.2307	-2.02376	0.0456644	0.885295
ENSMUSG00000041577	Prelp	proline arginine-rich end leucine-rich repeat	12.1436	10.1162	-2.02746	0.048702	0.885295
ENSMUSG00000046733	Gprc5a	G protein-coupled receptor, family C, group 5, member A	14.606	12.5743	-2.03169	0.0479524	0.885295
ENSMUSG00000030214	Plbd1	phospholipase B domain containing 1	13.0723	11.0386	-2.03367	0.0455005	0.885295
ENSMUSG00000032035	Ets1	E26 avian leukemia oncogene 1, 5 domain	11.9442	9.90409	-2.0401	0.0494097	0.885295
ENSMUSG00000022885	St6gal1	beta galactoside alpha 2,6 sialyltransferase 1	12.7479	10.6983	-2.04964	0.0455703	0.885295
ENSMUSG00000021306	Gpr137b	G protein-coupled receptor 137B	13.4864	11.4192	-2.06723	0.044079	0.885295
ENSMUSG00000022358	Fbxo32	F-box protein 32	13.6029	11.5348	-2.06808	0.044073	0.885295
ENSMUSG00000037458	Azin1	antizyme inhibitor 1	14.8042	12.732	-2.07225	0.0475042	0.885295
ENSMUSG00000026483	Fam129a	family with sequence similarity 129, member A	13.5217	11.449	-2.07271	0.0438959	0.885295
ENSMUSG00000035473	Galm	galactose mutarotase	11.9505	9.87561	-2.07487	0.0481203	0.885295
ENSMUSG00000025981	Coq10b	coenzyme Q10B	13.5771	11.4833	-2.09373	0.0432042	0.885295
ENSMUSG00000042870	Tom1	target of myb1 trafficking protein	12.032	9.93617	-2.09588	0.0468993	0.885295
ENSMUSG00000043333	Rhbdl2	rhomboid, veinlet-like 2 (Drosophila)	12.461	10.3618	-2.09918	0.0447795	0.885295
ENSMUSG00000034112	Atp2c2	ATPase, Ca++ transporting, type 2C, member 2	13.0263	10.923	-2.10335	0.0432076	0.885295
ENSMUSG00000060508	Nlrp9b	NLR family, pyrin domain containing 9B	12.8386	10.7336	-2.10502	0.0434932	0.885295
ENSMUSG00000045954	Cavin2	caveolae associated 2	11.8036	9.69831	-2.10534	0.0480286	0.885295
ENSMUSG00000035165	Kcne3	potassium voltage-gated channel, Isk-related subfamily, gene 3	13.688	11.5818	-2.10618	0.0428421	0.885295
ENSMUSG00000022836	Mylk	myosin, light polypeptide kinase	14.8711	12.7626	-2.10843	0.0465653	0.885295
ENSMUSG00000076523	Igkv15-103	immunoglobulin kappa chain variable 15-103	12.7463	10.6266	-2.11975	0.0432294	0.885295
ENSMUSG00000058435	Btnl4	butyrophilin-like 4	12.2542	10.1343	-2.11987	0.0449474	0.885295
ENSMUSG00000096001	2610528A11Rik	RIKEN cDNA 2610528A11 gene	14.501	12.3799	-2.12111	0.0442379	0.885295
ENSMUSG00000025006	Sorbs1	sorbin and SH3 domain containing 1	11.6465	9.5184	-2.12807	0.0484149	0.885295
ENSMUSG00000028860	Sytl1	synaptotagmin-like 1	12.4149	10.2816	-2.13326	0.0438364	0.885295
ENSMUSG00000016494	Cd34	CD34 antigen	12.0855	9.94853	-2.137	0.0452229	0.885295
ENSMUSG00000040957	Cables1	CDK5 and Abl enzyme substrate 1	12.1735	10.0322	-2.14129	0.0446303	0.885295
ENSMUSG00000037548	H2-DMb2	histocompatibility 2, class II, locus Mb2	11.5922	9.4505	-2.14171	0.048384	0.885295
ENSMUSG00000076613	Ighg2b	immunoglobulin heavy constant gamma 2B	13.2237	11.0766	-2.14706	0.041587	0.885295
ENSMUSG00000028957	Per3	period circadian clock 3	12.8026	10.6427	-2.15987	0.0418288	0.885295
ENSMUSG00000029646	Cdx2	caudal type homeobox 2	12.1008	9.93892	-2.16187	0.0443367	0.885295
ENSMUSG00000024105	Themis3	thymocyte selection associated family member 3	12.6889	10.5202	-2.16877	0.0418332	0.885295
ENSMUSG00000036298	Slc2a13	solute carrier family 2 (facilitated glucose transporter), member 13	11.6037	9.43106	-2.17266	0.0472486	0.885295
ENSMUSG00000038756	Ttll6	tubulin tyrosine ligase-like family, member 6	11.5379	9.35676	-2.18116	0.0475076	0.885295
ENSMUSG00000064267	Hvcn1	hydrogen voltage-gated channel 1	11.7076	9.52208	-2.18553	0.0460315	0.885295
ENSMUSG00000019970	Sgk1	serum/glucocorticoid regulated kinase 1	13.1101	10.9216	-2.18858	0.0404321	0.885295
ENSMUSG00000031981	Capn9	calpain 9	11.6406	9.4505	-2.19015	0.0463852	0.885295
ENSMUSG00000033720	Sfxn5	sideroflexin 5	11.2784	9.08797	-2.19045	0.0496091	0.885295
ENSMUSG00000049307	Fut4	fucosyltransferase 4	12.6573	10.4658	-2.19154	0.041226	0.885295
ENSMUSG00000043705	Capn13	calpain 13	12.8263	10.6334	-2.19289	0.040772	0.885295
ENSMUSG00000105606	Igkv2-109	immunoglobulin kappa variable 2-109	13.2914	11.0971	-2.19423	0.0404753	0.885295
ENSMUSG00000022186	Oxct1	3-oxoacid CoA transferase 1	14.9523	12.7542	-2.19808	0.0439303	0.885295
ENSMUSG00000001588	Acap1	ArfGAP with coiled-coil, ankyrin repeat and PH domains 1	11.1968	8.98774	-2.20906	0.0498395	0.885295
ENSMUSG00000033985	Tesk2	testis-specific kinase 2	12.518	10.3042	-2.21374	0.0409839	0.885295
ENSMUSG00000029802	Abcg2	ATP-binding cassette, sub-family G (WHITE), member 2	12.1542	9.9403	-2.21391	0.04245	0.885295
ENSMUSG00000027227	Sord	sorbitol dehydrogenase	12.7213	10.5072	-2.21401	0.0407555	0.885295
ENSMUSG00000022686	B3gnt5	UDP-GlcNAc:betaGal beta-1,3-N-acetylglucosaminyltransferase 5	11.8686	9.65371	-2.21488	0.0440088	0.885295
ENSMUSG00000022270	Retreg1	reticulophagy regulator 1	13.9005	11.6839	-2.21661	0.0398837	0.885295
ENSMUSG00000020467	Efemp1	epidermal growth factor-containing fibulin-like extracellular matrix protein 1	11.6338	9.40937	-2.22446	0.0453427	0.885295
ENSMUSG00000020439	Smtn	smoothelin	13.2725	11.0437	-2.22878	0.0393513	0.885295
ENSMUSG00000047793	Sned1	sushi, nidogen and EGF-like domains 1	11.6686	9.43302	-2.23555	0.0447362	0.885295
ENSMUSG00000022389	Tef	thyrotroph embryonic factor	13.8501	11.6145	-2.23561	0.0392037	0.885295
ENSMUSG00000024124	Prss30	protease, serine 30	13.9475	11.7059	-2.24153	0.0391211	0.885295
ENSMUSG00000018168	Ikzf3	IKAROS family zinc finger 3	11.1955	8.95271	-2.24276	0.0487351	0.885295
ENSMUSG00000055866	Per2	period circadian clock 2	13.8127	11.5614	-2.25124	0.0384969	0.885295
ENSMUSG00000006641	Slc5a6	solute carrier family 5 (sodium-dependent vitamin transporter), member 6	11.408	9.14874	-2.25926	0.0461259	0.885295
ENSMUSG00000004988	Fxyd4	FXYD domain-containing ion transport regulator 4	11.2532	8.97168	-2.28153	0.0468985	0.885295
ENSMUSG00000064080	Fbln2	fibulin 2	11.3142	9.02711	-2.28709	0.0461303	0.885295
ENSMUSG00000027556	Car1	carbonic anhydrase 1	16.0139	13.7158	-2.29811	0.0480037	0.885295
ENSMUSG00000023243	Kcnk5	potassium channel, subfamily K, member 5	11.9252	9.62662	-2.29854	0.0411881	0.885295
ENSMUSG00000050520	Cldn8	claudin 8	12.7481	10.4456	-2.30252	0.037864	0.885295
ENSMUSG00000038020	Rapgefl1	Rap guanine nucleotide exchange factor (GEF)-like 1	12.8273	10.5248	-2.30257	0.037643	0.885295
ENSMUSG00000031618	Nr3c2	nuclear receptor subfamily 3, group C, member 2	13.0228	10.7192	-2.30352	0.037249	0.885295
ENSMUSG00000026879	Gsn	gelsolin	15.617	13.3133	-2.30363	0.0448182	0.885295
ENSMUSG00000031886	Ces2e	carboxylesterase 2E	13.6396	11.3296	-2.30997	0.0369	0.885295
ENSMUSG00000024222	Fkbp5	FK506 binding protein 5	13.1566	10.8414	-2.31525	0.0369268	0.885295
ENSMUSG00000024084	Qpct	glutaminyl-peptide cyclotransferase (glutaminyl cyclase)	11.3112	8.9957	-2.31546	0.0452971	0.885295
ENSMUSG00000013653	1810065E05Rik	RIKEN cDNA 1810065E05 gene	12.8686	10.552	-2.31658	0.0372664	0.885295
ENSMUSG00000072812	Ahnak2	AHNAK nucleoprotein 2	11.0898	8.7667	-2.32307	0.0473486	0.885295
ENSMUSG00000021390	Ogn	osteoglycin	13.646	11.3207	-2.32536	0.0363851	0.885295
ENSMUSG00000026616	Cr2	complement receptor 2	10.9406	8.613	-2.32761	0.0489744	0.885295
ENSMUSG00000037408	Cnnm4	cyclin M4	14.6662	12.3377	-2.32851	0.0385423	0.885295
ENSMUSG00000039878	Slc39a5	solute carrier family 39 (metal ion transporter), member 5	11.8106	9.47918	-2.3314	0.0411945	0.885295
ENSMUSG00000025348	Itga7	integrin alpha 7	11.053	8.7194	-2.33359	0.0474432	0.885295
ENSMUSG00000027358	Bmp2	bone morphogenetic protein 2	12.6764	10.3422	-2.33424	0.0372601	0.885295
ENSMUSG00000025784	Clec3b	C-type lectin domain family 3, member b	11.5041	9.16766	-2.33645	0.0430001	0.885295
ENSMUSG00000034427	Myo15b	myosin XVB	15.6458	13.308	-2.33778	0.043925	0.885295
ENSMUSG00000052013	Btla	B and T lymphocyte associated	11.1688	8.83042	-2.33834	0.0460274	0.885295
ENSMUSG00000030340	Scnn1a	sodium channel, nonvoltage-gated 1 alpha	13.1542	10.8153	-2.33887	0.0362029	0.885295
ENSMUSG00000095457	Gm8989	predicted gene 8989	11.1173	8.77598	-2.3413	0.0464889	0.885295
ENSMUSG00000060600	Eno3	enolase 3, beta muscle	14.8664	12.5236	-2.34286	0.0390857	0.885295
ENSMUSG00000027562	Car2	carbonic anhydrase 2	16.1945	13.85	-2.34449	0.0478246	0.885295
ENSMUSG00000095771	Igkv14-111	immunoglobulin kappa variable 14-111	11.9742	9.6232	-2.351	0.039351	0.885295
ENSMUSG00000026531	Mptx1	mucosal pentraxin 1	11.1748	8.82149	-2.35332	0.0455184	0.885295
ENSMUSG00000020151	Ptprr	protein tyrosine phosphatase, receptor type, R	11.8665	9.5073	-2.35921	0.0399782	0.885295
ENSMUSG00000024892	Pcx	pyruvate carboxylase	13.0516	10.6844	-2.36721	0.0356019	0.885295
ENSMUSG00000020261	Slc36a1	solute carrier family 36 (proton/amino acid symporter), member 1	14.418	12.0411	-2.37686	0.0362714	0.885295
ENSMUSG00000024727	Trpm6	transient receptor potential cation channel, subfamily M, member 6	12.2446	9.86406	-2.38056	0.0374035	0.885295
ENSMUSG00000019772	Vip	vasoactive intestinal polypeptide	11.3954	8.99039	-2.40499	0.0421865	0.885295
ENSMUSG00000014846	Tppp3	tubulin polymerization-promoting protein family member 3	12.2781	9.86261	-2.41552	0.0363897	0.885295
ENSMUSG00000049878	Rlf	rearranged L-myc fusion sequence	12.1785	9.76194	-2.41658	0.0367757	0.885295
ENSMUSG00000052819	Best2	bestrophin 2	11.7528	9.336	-2.41683	0.0390695	0.885295
ENSMUSG00000009356	Lpo	lactoperoxidase	14.6215	12.1998	-2.42171	0.035822	0.885295
ENSMUSG00000024029	Tff3	trefoil factor 3, intestinal	16.3399	13.9117	-2.42827	0.046178	0.885295
ENSMUSG00000026574	Dpt	dermatopontin	13.431	10.9929	-2.43807	0.0335822	0.885295
ENSMUSG00000074194	Zfp791	zinc finger protein 791	11.9287	9.48862	-2.44013	0.0374075	0.885295
ENSMUSG00000021947	Cryl1	crystallin, lambda 1	12.4926	10.0438	-2.44883	0.0348332	0.885295
ENSMUSG00000034810	Scn7a	sodium channel, voltage-gated, type VII, alpha	10.6837	8.23214	-2.45157	0.0485804	0.885295
ENSMUSG00000054252	Fgfr3	fibroblast growth factor receptor 3	11.1039	8.65047	-2.45348	0.0434178	0.885295
ENSMUSG00000068551	Zfp467	zinc finger protein 467	11.8409	9.38734	-2.45359	0.0373456	0.885295
ENSMUSG00000028518	Prkaa2	protein kinase, AMP-activated, alpha 2 catalytic subunit	13.7208	11.2663	-2.45451	0.0332177	0.885295
ENSMUSG00000025993	Slc40a1	solute carrier family 40 (iron-regulated transporter), member 1	14.6639	12.2092	-2.45474	0.0351522	0.885295
ENSMUSG00000094651	Gal3st2	galactose-3-O-sulfotransferase 2	10.8401	8.37736	-2.4627	0.0462003	0.885295
ENSMUSG00000030255	Sspn	sarcospan	10.6121	8.1489	-2.46324	0.0492414	0.885295
ENSMUSG00000031938	4931406C07Rik	RIKEN cDNA 4931406C07 gene	13.8162	11.351	-2.46523	0.0330179	0.885295
ENSMUSG00000034449	Dhrs11	dehydrogenase/reductase (SDR family) member 11	12.4006	9.93341	-2.46718	0.0346995	0.885295
ENSMUSG00000103711	Tstd1	thiosulfate sulfurtransferase (rhodanese)-like domain containing 1	12.4654	9.99693	-2.46848	0.0344567	0.885295
ENSMUSG00000036446	Lum	lumican	13.0661	10.5972	-2.46891	0.033145	0.885295
ENSMUSG00000094686	Ccl21a	chemokine (C-C motif) ligand 21A (serine)	13.3831	10.9118	-2.47134	0.0328283	0.885295
ENSMUSG00000010660	Plcd1	phospholipase C, delta 1	11.3142	8.84224	-2.47197	0.0408424	0.885295
ENSMUSG00000069456	Rdh16	retinol dehydrogenase 16	13.6779	11.2029	-2.47493	0.0327317	0.885295
ENSMUSG00000032053	Pou2af1	POU domain, class 2, associating factor 1	12.408	9.92231	-2.48572	0.0342445	0.885295
ENSMUSG00000034157	Cipc	CLOCK interacting protein, circadian	13.7246	11.2369	-2.48767	0.0324588	0.885295
ENSMUSG00000022371	Col14a1	collagen, type XIV, alpha 1	12.1152	9.62491	-2.4903	0.0352803	0.885295
ENSMUSG00000087370	Tmem170b	transmembrane protein 170B	10.9311	8.43705	-2.49405	0.0442323	0.885295
ENSMUSG00000039109	F13a1	coagulation factor XIII, A1 subunit	10.7822	8.28508	-2.49711	0.0459686	0.885295
ENSMUSG00000025037	Maoa	monoamine oxidase A	16.5093	14.001	-2.50829	0.0451257	0.885295
ENSMUSG00000064339	mt-Rnr2	mitochondrially encoded 16S rRNA	16.6608	14.147	-2.51377	0.0458664	0.885295
ENSMUSG00000017639	Rab11fip4	RAB11 family interacting protein 4 (class II)	13.0925	10.5655	-2.52702	0.0318196	0.885295
ENSMUSG00000027750	Postn	periostin, osteoblast specific factor	15.1684	12.6363	-2.53211	0.0355533	0.885295
ENSMUSG00000052485	Tmem171	transmembrane protein 171	12.1928	9.65035	-2.54249	0.0337622	0.885295
ENSMUSG00000068699	Flnc	filamin C, gamma	12.858	10.3074	-2.55056	0.0316634	0.885295
ENSMUSG00000021194	Chga	chromogranin A	11.0625	8.50928	-2.55317	0.0412179	0.885295
ENSMUSG00000033579	Fa2h	fatty acid 2-hydroxylase	12.941	10.3822	-2.55883	0.0313471	0.885295
ENSMUSG00000030865	Chp2	calcineurin-like EF hand protein 2	12.6964	10.1355	-2.56094	0.0317751	0.885295
ENSMUSG00000025545	Clybl	citrate lyase beta like	10.8264	8.26326	-2.56319	0.0437511	0.885295
ENSMUSG00000035561	Aldh1b1	aldehyde dehydrogenase 1 family, member B1	12.7971	10.2229	-2.57424	0.0312797	0.885295
ENSMUSG00000048096	Lmod1	leiomodin 1 (smooth muscle)	11.6978	9.11989	-2.57794	0.0355007	0.885295
ENSMUSG00000022546	Gpt	glutamic pyruvic transaminase, soluble	11.0812	8.49812	-2.58309	0.0401908	0.885295
ENSMUSG00000043008	Klhl6	kelch-like 6	11.234	8.65047	-2.58353	0.0385896	0.885295
ENSMUSG00000022040	Ephx2	epoxide hydrolase 2, cytoplasmic	10.709	8.1249	-2.58407	0.0446946	0.885295
ENSMUSG00000001663	Gstt1	glutathione S-transferase, theta 1	11.4086	8.82447	-2.58411	0.0369552	0.885295
ENSMUSG00000003032	Klf4	Kruppel-like factor 4 (gut)	15.1546	12.5612	-2.5934	0.0340215	0.885295
ENSMUSG00000023078	Cxcl13	chemokine (C-X-C motif) ligand 13	12.0548	9.45436	-2.60049	0.0331	0.885295
ENSMUSG00000032028	Nxpe2	neurexophilin and PC-esterase domain family, member 2	12.9154	10.3117	-2.60368	0.0304604	0.885295
ENSMUSG00000027188	Pamr1	peptidase domain containing associated with muscle regeneration 1	12.323	9.71769	-2.60535	0.0319228	0.885295
ENSMUSG00000079173	Zan	zonadhesin	12.9123	10.2999	-2.6124	0.0303112	0.885295
ENSMUSG00000028680	Plk3	polo-like kinase 3	12.7772	10.1593	-2.61782	0.030448	0.885295
ENSMUSG00000021388	Aspn	asporin	12.5071	9.8885	-2.61857	0.0310676	0.885295
ENSMUSG00000031163	Glod5	glyoxalase domain containing 5	11.5227	8.88859	-2.6341	0.0354165	0.885295
ENSMUSG00000029153	Ociad2	OCIA domain containing 2	13.4013	10.7665	-2.63476	0.0293888	0.885295
ENSMUSG00000029201	Ugdh	UDP-glucose dehydrogenase	14.6867	12.0456	-2.64104	0.0309771	0.885295
ENSMUSG00000058921	Slc10a5	solute carrier family 10 (sodium/bile acid cotransporter family), member 5	12.3142	9.67205	-2.64218	0.0312018	0.885295
ENSMUSG00000027350	Chgb	chromogranin B	12.61	9.96754	-2.64242	0.0303362	0.885295
ENSMUSG00000031636	Pdlim3	PDZ and LIM domain 3	12.3669	9.7193	-2.6476	0.0309149	0.885295
ENSMUSG00000030935	Acsm3	acyl-CoA synthetase medium-chain family member 3	14.4227	11.7731	-2.64965	0.0300184	0.885295
ENSMUSG00000038550	Ciart	circadian associated repressor of transcription	10.6647	8.01428	-2.65043	0.0434548	0.885295
ENSMUSG00000026811	St6galnac6	ST6 (alpha-N-acetyl-neuraminyl-2,3-beta-galactosyl-1,3)-N-acetylgalactosaminide alpha-2,6-sialyltransferase 6	15.1395	12.4831	-2.65643	0.0325329	0.885295
ENSMUSG00000068614	Actc1	actin, alpha, cardiac muscle 1	11.5316	8.8656	-2.66603	0.0346703	0.885295
ENSMUSG00000111187	AC132392.1	---	10.2865	7.62012	-2.66636	0.0483838	0.885295
ENSMUSG00000025780	Itih5	inter-alpha (globulin) inhibitor H5	14.5963	11.9295	-2.66672	0.0301709	0.885295
ENSMUSG00000002565	Scin	scinderin	13.6098	10.9403	-2.66959	0.0286873	0.885295
ENSMUSG00000071551	Akr1c19	aldo-keto reductase family 1, member C19	12.915	10.2431	-2.67186	0.0291509	0.885295
ENSMUSG00000040703	Cyp2s1	cytochrome P450, family 2, subfamily s, polypeptide 1	12.2558	9.58324	-2.67252	0.0308084	0.885295
ENSMUSG00000023057	Fabp2	fatty acid binding protein 2, intestinal	10.5932	7.91141	-2.68177	0.0436143	0.885295
ENSMUSG00000018217	Pmp22	peripheral myelin protein 22	15.2889	12.6	-2.68889	0.0325646	0.885295
ENSMUSG00000073420	Btnl5-ps	butyrophilin-like 5, pseudogene	12.1336	9.44276	-2.69088	0.0309223	0.885295
ENSMUSG00000079507	H2-Q1	histocompatibility 2, Q region locus 1	12.7643	10.0704	-2.69387	0.0290072	0.885295
ENSMUSG00000035783	Acta2	actin, alpha 2, smooth muscle, aorta	16.3034	13.6059	-2.6976	0.0383842	0.885295
ENSMUSG00000030577	Cd22	CD22 antigen	11.8002	9.10033	-2.69984	0.0323301	0.885295
ENSMUSG00000071178	Serpina1b	serine (or cysteine) preptidase inhibitor, clade A, member 1B	10.2877	7.57831	-2.7094	0.0472442	0.885295
ENSMUSG00000064254	Ethe1	ethylmalonic encephalopathy 1	14.6334	11.9205	-2.71287	0.0293763	0.885295
ENSMUSG00000076583	Igkv8-24	immunoglobulin kappa chain variable 8-24	11.9606	9.23871	-2.72192	0.031083	0.885295
ENSMUSG00000018554	Ybx2	Y box protein 2	10.5305	7.80668	-2.72387	0.0436123	0.885295
ENSMUSG00000014453	Blk	B lymphoid kinase	10.5179	7.78846	-2.72944	0.0436467	0.885295
ENSMUSG00000019278	Dpep1	dipeptidase 1 (renal)	12.1477	9.41729	-2.73043	0.0301322	0.885295
ENSMUSG00000050315	Synpo2	synaptopodin 2	13.1775	10.4398	-2.73775	0.027637	0.885295
ENSMUSG00000028024	Enpep	glutamyl aminopeptidase	10.6052	7.8658	-2.73938	0.0421951	0.885295
ENSMUSG00000090124	Ugt1a7c	UDP glucuronosyltransferase 1 family, polypeptide A7C	13.2917	10.5511	-2.74054	0.0275	0.885295
ENSMUSG00000060733	Ipmk	inositol polyphosphate multikinase	13.7146	10.9722	-2.74236	0.0273906	0.885295
ENSMUSG00000053617	Sh3pxd2a	SH3 and PX domains 2A	11.78	9.03229	-2.74772	0.0315064	0.885295
ENSMUSG00000057337	Chst3	carbohydrate (chondroitin 6/keratan) sulfotransferase 3	10.6657	7.91141	-2.75426	0.0410326	0.885295
ENSMUSG00000021216	Tubal3	tubulin, alpha-like 3	10.6269	7.8658	-2.76114	0.0413803	0.885295
ENSMUSG00000094559	Cyp2d34	cytochrome P450, family 2, subfamily d, polypeptide 34	14.61	11.8443	-2.76576	0.0283071	0.885295
ENSMUSG00000032377	Plscr4	phospholipid scramblase 4	10.9231	8.15365	-2.76948	0.0374721	0.885295
ENSMUSG00000020838	Slc6a4	solute carrier family 6 (neurotransmitter transporter, serotonin), member 4	10.4662	7.69375	-2.77243	0.0432909	0.885295
ENSMUSG00000038745	Nlrp6	NLR family, pyrin domain containing 6	13.11	10.3359	-2.77404	0.027073	0.885295
ENSMUSG00000064373	Selenop	selenoprotein P	16.2301	13.4536	-2.77644	0.0360822	0.885295
ENSMUSG00000031089	Slc6a14	solute carrier family 6 (neurotransmitter transporter), member 14	15.7902	13.0082	-2.78194	0.0333108	0.885295
ENSMUSG00000062515	Fabp4	fatty acid binding protein 4, adipocyte	11.9937	9.21162	-2.78212	0.029831	0.885295
ENSMUSG00000026463	Atp2b4	ATPase, Ca++ transporting, plasma membrane 4	12.7822	9.99296	-2.78927	0.0272912	0.885295
ENSMUSG00000028989	Angptl7	angiopoietin-like 7	10.2372	7.44509	-2.79208	0.0459571	0.885295
ENSMUSG00000000394	Gcg	glucagon	10.9895	8.19574	-2.79379	0.0361346	0.885295
ENSMUSG00000043088	Il17re	interleukin 17 receptor E	10.4825	7.68721	-2.79533	0.0423198	0.885295
ENSMUSG00000033327	Tnxb	tenascin XB	13.3963	10.5981	-2.7982	0.0264573	0.885295
ENSMUSG00000076615	Ighg3	Immunoglobulin heavy constant gamma 3	11.2366	8.43705	-2.79952	0.034182	0.885295
ENSMUSG00000032372	Plscr2	phospholipid scramblase 2	10.1332	7.33224	-2.80098	0.0473259	0.885295
ENSMUSG00000047730	Fcgbp	Fc fragment of IgG binding protein	16.9878	14.1812	-2.8066	0.0402678	0.885295
ENSMUSG00000024011	Pi16	peptidase inhibitor 16	10.4574	7.64733	-2.81004	0.042337	0.885295
ENSMUSG00000045775	Slc16a5	solute carrier family 16 (monocarboxylic acid transporters), member 5	11.2126	8.40153	-2.81105	0.0341578	0.885295
ENSMUSG00000060224	Pyroxd2	pyridine nucleotide-disulphide oxidoreductase domain 2	12.1481	9.33391	-2.81416	0.0286271	0.885295
ENSMUSG00000050711	Scg2	secretogranin II	10.5126	7.68721	-2.82539	0.0413508	0.885295
ENSMUSG00000074115	Saa1	serum amyloid A 1	17.3944	14.5564	-2.83799	0.0426015	0.885295
ENSMUSG00000076677	Ighv6-3	immunoglobulin heavy variable 6-3	11.92	9.07048	-2.84948	0.0289839	0.885295
ENSMUSG00000032454	Rbp2	retinol binding protein 2, cellular	12.0361	9.17936	-2.85676	0.0283491	0.885295
ENSMUSG00000034785	Dio1	deiodinase, iodothyronine, type I	11.9039	9.03744	-2.86641	0.0287715	0.885295
ENSMUSG00000000216	Scnn1g	sodium channel, nonvoltage-gated 1 gamma	10.3281	7.46051	-2.8676	0.0428491	0.885295
ENSMUSG00000099757	BE692007	expressed sequence BE692007	10.4673	7.59937	-2.86791	0.0410824	0.885295
ENSMUSG00000000308	Ckmt1	creatine kinase, mitochondrial 1, ubiquitous	17.3883	14.5093	-2.87898	0.0415503	0.885295
ENSMUSG00000059824	Dbp	D site albumin promoter binding protein	12.7745	9.8885	-2.886	0.0257412	0.885295
ENSMUSG00000029727	Cyp3a13	cytochrome P450, family 3, subfamily a, polypeptide 13	11.8607	8.96628	-2.8944	0.0285132	0.885295
ENSMUSG00000079174	Gm3054	predicted gene 3054	10.5514	7.64733	-2.90405	0.0389753	0.885295
ENSMUSG00000030468	Siglecg	sialic acid binding Ig-like lectin G	10.3745	7.46051	-2.91394	0.0413671	0.885295
ENSMUSG00000032085	Tagln	transgelin	16.3602	13.4397	-2.92051	0.0338145	0.885295
ENSMUSG00000002944	Cd36	CD36 antigen	11.1096	8.18649	-2.92309	0.0329575	0.885295
ENSMUSG00000059994	Fcrl1	Fc receptor-like 1	10.9287	8.00379	-2.92492	0.0346077	0.885295
ENSMUSG00000063903	Klk1	kallikrein 1	16.8691	13.9412	-2.92792	0.0367378	0.885295
ENSMUSG00000020072	Pbld2	phenazine biosynthesis-like protein domain containing 2	10.1928	7.26355	-2.92922	0.0435644	0.885295
ENSMUSG00000025425	St8sia5	ST8 alpha-N-acetyl-neuraminide alpha-2,8-sialyltransferase 5	10.5168	7.58536	-2.93148	0.0388218	0.885295
ENSMUSG00000017316	Ppy	pancreatic polypeptide	11.1025	8.16311	-2.93942	0.0327297	0.885295
ENSMUSG00000043366	Olfr78	olfactory receptor 78	10.2178	7.26355	-2.9542	0.0425819	0.885295
ENSMUSG00000048572	Tmem252	transmembrane protein 252	11.0508	8.09557	-2.95523	0.0329116	0.885295
ENSMUSG00000053168	9030619P08Rik	RIKEN cDNA 9030619P08 gene	10.9359	7.97723	-2.95864	0.0339285	0.885295
ENSMUSG00000024049	Myom1	myomesin 1	11.5841	8.60608	-2.97806	0.0286324	0.885295
ENSMUSG00000037922	Bank1	B cell scaffold protein with ankyrin repeats 1	10.3849	7.40579	-2.97914	0.0395947	0.885295
ENSMUSG00000022840	Adcy5	adenylate cyclase 5	11.3197	8.32776	-2.99193	0.0301087	0.885295
ENSMUSG00000067818	Myl9	myosin, light polypeptide 9, regulatory	15.2517	12.2494	-3.00221	0.0266277	0.885295
ENSMUSG00000081169	Gm12551	predicted gene 12551	10.4706	7.46817	-3.00239	0.0382883	0.885295
ENSMUSG00000042498	D330045A20Rik	RIKEN cDNA D330045A20 gene	9.94922	6.91739	-3.03183	0.0450431	0.885295
ENSMUSG00000029797	Sspo	SCO-spondin	11.1661	8.12005	-3.046	0.0304177	0.885295
ENSMUSG00000094094	Igkv5-45	immunoglobulin kappa chain variable 5-45	11.279	8.22312	-3.05592	0.0294152	0.885295
ENSMUSG00000041538	H2-Ob	histocompatibility 2, O region beta locus	11.5073	8.43705	-3.07026	0.0276865	0.885295
ENSMUSG00000003949	Hlf	hepatic leukemia factor	10.1674	7.0959	-3.07146	0.0407833	0.885295
ENSMUSG00000079445	B3gnt7	UDP-GlcNAc:betaGal beta-1,3-N-acetylglucosaminyltransferase 7	15.1746	12.094	-3.08059	0.0251423	0.885295
ENSMUSG00000049350	Zg16	zymogen granule protein 16	18.254	15.1564	-3.0976	0.0441938	0.885295
ENSMUSG00000032911	Cspg4	chondroitin sulfate proteoglycan 4	10.0212	6.89486	-3.12632	0.041873	0.885295
ENSMUSG00000076538	Igkv13-84	immunoglobulin kappa chain variable 13-84	9.55647	6.43003	-3.12644	0.0494494	0.885295
ENSMUSG00000074141	Il4i1	interleukin 4 induced 1	9.90295	6.76423	-3.13873	0.0434767	0.885295
ENSMUSG00000009394	Syn2	synapsin II	9.64249	6.49139	-3.1511	0.0473563	0.885295
ENSMUSG00000026380	Tfcp2l1	transcription factor CP2-like 1	15.2519	12.0794	-3.17248	0.0241574	0.885295
ENSMUSG00000079355	Ackr4	atypical chemokine receptor 4	9.87843	6.7007	-3.17773	0.0430744	0.885295
ENSMUSG00000024395	Lims2	LIM and senescent cell antigen like domains 2	10.7465	7.5641	-3.18239	0.032153	0.885295
ENSMUSG00000022229	Atp12a	ATPase, H+/K+ transporting, nongastric, alpha polypeptide	15.7966	12.6123	-3.18423	0.0263447	0.885295
ENSMUSG00000033174	Mgll	monoglyceride lipase	11.1735	7.97186	-3.20161	0.0280983	0.885295
ENSMUSG00000053963	Stum	mechanosensory transduction mediator	11.004	7.80063	-3.20332	0.0294469	0.885295
ENSMUSG00000067586	S1pr3	sphingosine-1-phosphate receptor 3	10.0997	6.89486	-3.2048	0.0395657	0.885295
ENSMUSG00000026322	Htr4	5 hydroxytryptamine (serotonin) receptor 4	10.4727	7.25473	-3.21801	0.0346098	0.885295
ENSMUSG00000006221	Hspb7	heat shock protein family, member 7 (cardiovascular)	10.9865	7.76381	-3.22266	0.0293296	0.885295
ENSMUSG00000047880	Cxcr5	chemokine (C-X-C motif) receptor 5	10.5648	7.3406	-3.22417	0.0334667	0.885295
ENSMUSG00000027792	Bche	butyrylcholinesterase	11.2262	7.98792	-3.23833	0.0272186	0.885295
ENSMUSG00000056973	Ces1d	carboxylesterase 1D	10.8136	7.5641	-3.24947	0.0305178	0.885295
ENSMUSG00000074063	Osgin1	oxidative stress induced growth inhibitor 1	10.851	7.59937	-3.25166	0.0301307	0.885295
ENSMUSG00000042474	Fcmr	Fc fragment of IgM receptor	10.8735	7.59238	-3.28115	0.0295447	0.885295
ENSMUSG00000031382	Asb11	ankyrin repeat and SOCS box-containing 11	9.73646	6.44562	-3.29084	0.0434046	0.885295
ENSMUSG00000030954	Gp2	glycoprotein 2 (zymogen granule membrane)	11.2054	7.90014	-3.30522	0.0265453	0.885295
ENSMUSG00000030399	Ckm	creatine kinase, muscle	9.91747	6.59286	-3.32462	0.0401867	0.885295
ENSMUSG00000039760	Il22ra2	interleukin 22 receptor, alpha 2	10.3568	7.00415	-3.35266	0.034024	0.885295
ENSMUSG00000019762	Iyd	iodotyrosine deiodinase	10.2033	6.84871	-3.35463	0.0347788	0.885295
ENSMUSG00000031517	Gpm6a	glycoprotein m6a	9.45176	6.09657	-3.3552	0.046671	0.885295
ENSMUSG00000034320	Slc26a2	solute carrier family 26 (sulfate transporter), member 2	16.7708	13.4028	-3.36803	0.028638	0.885295
ENSMUSG00000027500	Stmn2	stathmin-like 2	10.3953	7.01464	-3.38071	0.0331912	0.885295
ENSMUSG00000027318	Adam33	a disintegrin and metallopeptidase domain 33	10.3136	6.92853	-3.38503	0.034104	0.885295
ENSMUSG00000002831	Plin4	perilipin 4	10.9127	7.51324	-3.39947	0.0277206	0.885295
ENSMUSG00000068105	Tnfrsf13c	tumor necrosis factor receptor superfamily, member 13c	10.3849	6.98295	-3.40199	0.0330333	0.885295
ENSMUSG00000005338	Cadm3	cell adhesion molecule 3	10.0754	6.63425	-3.44116	0.0363693	0.885295
ENSMUSG00000039323	Igfbp2	insulin-like growth factor binding protein 2	10.3389	6.89486	-3.44408	0.0330353	0.885295
ENSMUSG00000021313	Ryr2	ryanodine receptor 2, cardiac	9.54613	6.07669	-3.46944	0.0435354	0.885295
ENSMUSG00000095682	Igkv3-1	immunoglobulin kappa variable 3-1	10.3497	6.87197	-3.47772	0.0324954	0.885295
ENSMUSG00000059430	Actg2	actin, gamma 2, smooth muscle, enteric	15.5946	12.1155	-3.47911	0.0218717	0.885295
ENSMUSG00000066687	Zbtb16	zinc finger and BTB domain containing 16	10.578	7.0959	-3.48213	0.0299472	0.885295
ENSMUSG00000026398	Nr5a2	nuclear receptor subfamily 5, group A, member 2	10.7945	7.29831	-3.49617	0.027684	0.885295
ENSMUSG00000074207	Adh1	alcohol dehydrogenase 1 (class I)	16.6827	13.183	-3.49968	0.0265681	0.885295
ENSMUSG00000063430	Wscd2	WSC domain containing 2	9.35554	5.83775	-3.51779	0.0458071	0.885295
ENSMUSG00000023046	Igfbp6	insulin-like growth factor binding protein 6	10.7892	7.26355	-3.52566	0.0274373	0.885295
ENSMUSG00000018830	Myh11	myosin, heavy polypeptide 11, smooth muscle	16.5796	13.0531	-3.52652	0.0257849	0.885295
ENSMUSG00000050069	Grem2	gremlin 2, DAN family BMP antagonist	10.8785	7.34891	-3.52958	0.0266103	0.885295
ENSMUSG00000045613	Chrm2	cholinergic receptor, muscarinic 2, cardiac	10.8153	7.28103	-3.53426	0.0271142	0.885295
ENSMUSG00000020672	Sntg2	syntrophin, gamma 2	9.465	5.92928	-3.53573	0.0438591	0.885295
ENSMUSG00000050097	Ces2b	carboxyesterase 2B	9.63079	6.07669	-3.5541	0.0411126	0.885295
ENSMUSG00000094491	Igkv1-133	immunoglobulin kappa variable 1-133	9.32198	5.76507	-3.55691	0.0457942	0.885295
ENSMUSG00000028255	Clca1	chloride channel accessory 1	19.2024	15.6331	-3.56924	0.0455918	0.885295
ENSMUSG00000003411	Rab3b	RAB3B, member RAS oncogene family	10.0911	6.52111	-3.57004	0.0345704	0.885295
ENSMUSG00000076534	Igkv12-89	immunoglobulin kappa chain variable 12-89	9.96794	6.34947	-3.61846	0.0356307	0.885295
ENSMUSG00000026768	Itga8	integrin alpha 8	9.72916	6.07669	-3.65247	0.0385386	0.885295
ENSMUSG00000038193	Hand2	heart and neural crest derivatives expressed transcript 2	9.23451	5.57975	-3.65476	0.0459108	0.885295
ENSMUSG00000021337	Scgn	secretagogin, EF-hand calcium binding protein	9.03889	5.36706	-3.67183	0.0487606	0.885295
ENSMUSG00000102185	5033404E19Rik	RIKEN cDNA 5033404E19 gene	9.86518	6.19206	-3.67312	0.0364233	0.885295
ENSMUSG00000062638	Btnl1	butyrophilin-like 1	10.4011	6.7007	-3.70039	0.0295779	0.885295
ENSMUSG00000027397	Slc20a1	solute carrier family 20, member 1	15.8587	12.1051	-3.75363	0.0204523	0.885295
ENSMUSG00000034936	Arl4d	ADP-ribosylation factor-like 4D	10.0062	6.24646	-3.75971	0.0337072	0.885295
ENSMUSG00000020081	Tacr2	tachykinin receptor 2	8.90608	5.1175	-3.78858	0.0495048	0.885295
ENSMUSG00000080772	Gm12543	predicted gene 12543	8.92536	5.1175	-3.80786	0.0490134	0.885295
ENSMUSG00000030278	Cidec	cell death-inducing DFFA-like effector c	9.42492	5.60772	-3.8172	0.0412832	0.885295
ENSMUSG00000028940	Hes2	hairy and enhancer of split 2 (Drosophila)	9.04772	5.22978	-3.81794	0.0470332	0.885295
ENSMUSG00000109644	0610005C13Rik	RIKEN cDNA 0610005C13 gene	10.8341	7.00415	-3.82997	0.0243965	0.885295
ENSMUSG00000027761	Aadac	arylacetamide deacetylase	9.75094	5.90693	-3.84401	0.0363761	0.885295
ENSMUSG00000031173	Otc	ornithine transcarbamylase	9.22157	5.36706	-3.85451	0.0440239	0.885295
ENSMUSG00000042254	Cilp	cartilage intermediate layer protein, nucleotide pyrophosphohydrolase	10.8924	7.01464	-3.8778	0.0235875	0.885295
ENSMUSG00000074628	Tldc2	TBC/LysM associated domain containing 2	9.40674	5.46207	-3.94467	0.0405319	0.885295
ENSMUSG00000029195	Klb	klotho beta	10.5811	6.63425	-3.94682	0.0258831	0.885295
ENSMUSG00000027401	Tgm3	transglutaminase 3, E polypeptide	16.0989	12.1252	-3.97374	0.019887	0.885295
ENSMUSG00000040016	Ptger3	prostaglandin E receptor 3 (subtype EP3)	8.79516	4.81555	-3.97961	0.049515	0.885295
ENSMUSG00000037390	Muc3	mucin 3, intestinal	16.9313	12.9447	-3.98658	0.0233822	0.885295
ENSMUSG00000021943	Gdf10	growth differentiation factor 10	8.80907	4.76675	-4.04231	0.0488852	0.885295
ENSMUSG00000033207	Mamdc2	MAM domain containing 2	9.59511	5.52211	-4.073	0.0369631	0.885295
ENSMUSG00000026587	Astn1	astrotactin 1	9.41359	5.26534	-4.14825	0.039219	0.885295
ENSMUSG00000050556	Kcnb1	potassium voltage gated channel, Shab-related subfamily, member 1	9.21375	5.03748	-4.17627	0.0420958	0.885295
ENSMUSG00000037254	Itih2	inter-alpha trypsin inhibitor, heavy chain 2	9.91747	5.74001	-4.17746	0.0320887	0.885295
ENSMUSG00000041828	Abca8a	ATP-binding cassette, sub-family A (ABC1), member 8a	10.6416	6.41427	-4.22731	0.0239326	0.885295
ENSMUSG00000031884	Ces2d-ps	carboxylesterase 2D, pseudogene	9.62491	5.36706	-4.25785	0.0357199	0.885295
ENSMUSG00000003657	Calb2	calbindin 2	9.42718	5.1175	-4.30968	0.0384437	0.885295
ENSMUSG00000035226	Rims4	regulating synaptic membrane exocytosis 4	9.64443	5.33394	-4.31049	0.0353175	0.885295
ENSMUSG00000040627	Aicda	activation-induced cytidine deaminase	9.03594	4.71625	-4.31969	0.044362	0.885295
ENSMUSG00000043110	Lrrn4	leucine rich repeat neuronal 4	9.04772	4.71625	-4.33147	0.0441609	0.885295
ENSMUSG00000095923	Ighv1-37	immunoglobulin heavy variable 1-37	9.60511	5.22978	-4.37534	0.0357325	0.885295
ENSMUSG00000031283	Chrdl1	chordin-like 1	10.464	6.01535	-4.44863	0.025059	0.885295
ENSMUSG00000061959	Ces1e	carboxylesterase 1E	9.34125	4.86275	-4.4785	0.0394955	0.885295
ENSMUSG00000026701	Prdx6	peroxiredoxin 6	17.6833	13.17	-4.5133	0.025209	0.885295
ENSMUSG00000108106	Gm5886	predicted gene 5886	8.81941	4.23221	-4.5872	0.0477349	0.885295
ENSMUSG00000044359	P2ry4	pyrimidinergic receptor P2Y, G-protein coupled, 4	9.86351	5.26534	-4.59817	0.0320559	0.885295
ENSMUSG00000024747	Aldh1a7	aldehyde dehydrogenase family 1, subfamily A7	10.0242	5.39943	-4.62474	0.0299759	0.885295
ENSMUSG00000090031	4732440D04Rik	RIKEN cDNA 4732440D04 gene	8.97863	4.15847	-4.82017	0.0460197	0.885295
ENSMUSG00000033308	Dpyd	dihydropyrimidine dehydrogenase	10.2125	5.19331	-5.01922	0.0285356	0.885295
ENSMUSG00000008845	Cd163	CD163 antigen	9.83151	4.71625	-5.11526	0.0341927	0.885295
ENSMUSG00000003477	Inmt	indolethylamine N-methyltransferase	9.24989	4.08075	-5.16913	0.0439776	0.885295
ENSMUSG00000020080	Hkdc1	hexokinase domain containing 1	9.73464	4.49444	-5.2402	0.036538	0.885295
ENSMUSG00000073408	Dpcr1	diffuse panbronchiolitis critical region 1 (human)	9.65024	4.15847	-5.49177	0.0402821	0.885295
ENSMUSG00000022878	Adipoq	adiponectin, C1Q and collagen domain containing	9.75094	3.99861	-5.75233	0.0417373	0.885295
ENSMUSG00000092008	Cyp2c69	cytochrome P450, family 2, subfamily c, polypeptide 69	9.8383	4.08075	-5.75755	0.040281	0.885295
Gene_ID	Symbol	description	X6MC	X6MT	G2_vs_G1_log2FoldChange	G2_vs_G1_Pvalue	G2_vs_G1_FDR
ENSMUSG00000029910	Mad2l1	MAD2 mitotic arrest deficient-like 1	9.96304	12.3209	2.35788	0.0406099	0.875819
ENSMUSG00000069678	Pcgf1	polycomb group ring finger 1	8.77951	11.275	2.49554	0.0432977	0.875819
ENSMUSG00000016526	Dyrk3	dual-specificity tyrosine-(Y)-phosphorylation regulated kinase 3	6.12316	10.2989	4.17573	0.0326443	0.875819
ENSMUSG00000037664	Cdkn1c	cyclin-dependent kinase inhibitor 1C (P57)	7.57621	10.5147	2.93845	0.0424675	0.875819
ENSMUSG00000021508	Cxcl14	chemokine (C-X-C motif) ligand 14	10.2164	12.4629	2.24646	0.0432691	0.875819
ENSMUSG00000027225	Duoxa2	dual oxidase maturation factor 2	9.42444	11.8148	2.39038	0.04193	0.875819
ENSMUSG00000037035	Inhbb	inhibin beta-B	6.12316	10.05	3.9268	0.0369044	0.875819
ENSMUSG00000037033	Clca3b	chloride channel accessory 3B	12.9577	15.7685	2.8108	0.0329383	0.875819
ENSMUSG00000033906	Zdhhc15	zinc finger, DHHC domain containing 15	9.13308	11.6189	2.48582	0.0407508	0.875819
ENSMUSG00000020142	Slc1a4	solute carrier family 1 (glutamate/neutral amino acid transporter), member 4	9.96043	12.2127	2.25228	0.0438747	0.875819
ENSMUSG00000015533	Itga2	integrin alpha 2	10.0194	12.2306	2.21114	0.045024	0.875819
ENSMUSG00000054146	Krt15	keratin 15	5.81105	10.0389	4.2279	0.0359784	0.875819
ENSMUSG00000003541	Ier3	immediate early response 3	8.77356	11.6152	2.84164	0.0334707	0.875819
ENSMUSG00000029130	Rnf32	ring finger protein 32	10.1024	12.3576	2.25513	0.0433114	0.875819
ENSMUSG00000025161	Slc16a3	solute carrier family 16 (monocarboxylic acid transporters), member 3	10.003	12.798	2.79504	0.0303134	0.875819
ENSMUSG00000028312	Smc2	structural maintenance of chromosomes 2	10.0517	12.2577	2.20599	0.0450825	0.875819
ENSMUSG00000028037	Ifi44	interferon-induced protein 44	8.04473	10.8869	2.84215	0.039709	0.875819
ENSMUSG00000030098	Grip2	glutamate receptor interacting protein 2	4.94634	9.19156	4.24521	0.0487965	0.875819
ENSMUSG00000045136	Tubb2b	tubulin, beta 2B class IIB	9.63427	12.0839	2.44959	0.0391456	0.875819
ENSMUSG00000031430	Vsig1	V-set and immunoglobulin domain containing 1	8.76159	11.3907	2.62909	0.0391582	0.875819
ENSMUSG00000027978	Prss12	protease, serine 12 neurotrypsin (motopsin)	6.34794	10.396	4.04808	0.0318309	0.875819
ENSMUSG00000012443	Kif11	kinesin family member 11	9.96956	12.2973	2.3277	0.0414826	0.875819
ENSMUSG00000015627	Gata5	GATA binding protein 5	5.8791	10.0117	4.13258	0.0365787	0.875819
ENSMUSG00000020330	Hmmr	hyaluronan mediated motility receptor (RHAMM)	9.28714	11.5628	2.27565	0.0467947	0.875819
ENSMUSG00000024640	Psat1	phosphoserine aminotransferase 1	8.95795	11.5	2.54202	0.040265	0.875819
ENSMUSG00000020914	Top2a	topoisomerase (DNA) II alpha	11.7984	14.3496	2.55119	0.034843	0.875819
ENSMUSG00000001864	Aif1l	allograft inflammatory factor 1-like	6.75049	10.5243	3.77385	0.0318353	0.875819
ENSMUSG00000035186	Ubd	ubiquitin D	9.90301	12.394	2.49101	0.0371408	0.875819
ENSMUSG00000045763	Basp1	brain abundant, membrane attached signal protein 1	9.29131	12.1634	2.87213	0.0303964	0.875819
ENSMUSG00000025492	Ifitm3	interferon induced transmembrane protein 3	12.2435	15.036	2.79254	0.0313129	0.875819
ENSMUSG00000028175	Depdc1a	DEP domain containing 1a	7.04525	10.2123	3.16701	0.0426563	0.875819
ENSMUSG00000053113	Socs3	suppressor of cytokine signaling 3	9.73719	12.1499	2.41268	0.0397947	0.875819
ENSMUSG00000039934	Gsap	gamma-secretase activating protein	9.01452	11.2927	2.27814	0.0491289	0.875819
ENSMUSG00000026121	Sema4c	sema domain, immunoglobulin domain (Ig), transmembrane domain (TM) and short cytoplasmic domain, (semaphorin) 4C	9.3222	11.5999	2.27768	0.0464528	0.875819
ENSMUSG00000041688	Amot	angiomotin	10.2393	12.5501	2.31084	0.0412626	0.875819
ENSMUSG00000040084	Bub1b	BUB1B, mitotic checkpoint serine/threonine kinase	9.52876	11.6976	2.16885	0.0491079	0.875819
ENSMUSG00000055945	Prr18	proline rich 18	7.19518	10.8213	3.62612	0.0298044	0.875819
ENSMUSG00000043903	Zfp469	zinc finger protein 469	5.06797	9.70473	4.63676	0.0413841	0.875819
ENSMUSG00000003779	Kif20a	kinesin family member 20A	9.34845	11.7015	2.35304	0.0436119	0.875819
ENSMUSG00000075602	Ly6a	lymphocyte antigen 6 complex, locus A	11.123	13.7923	2.66931	0.0322038	0.875819
ENSMUSG00000040711	Sh3pxd2b	SH3 and PX domains 2B	9.96566	12.2032	2.2375	0.0443411	0.875819
ENSMUSG00000040717	Il17rd	interleukin 17 receptor D	7.02537	10.0414	3.01603	0.0479281	0.875819
ENSMUSG00000054256	Msi1	musashi RNA-binding protein 1	6.61069	10.1781	3.56743	0.0379107	0.875819
ENSMUSG00000044033	Ccdc141	coiled-coil domain containing 141	9.1788	11.4928	2.31401	0.0462336	0.875819
ENSMUSG00000025075	Habp2	hyaluronic acid binding protein 2	5.55776	10.0705	4.51276	0.0355482	0.875819
ENSMUSG00000030413	Pglyrp1	peptidoglycan recognition protein 1	12.2365	14.7902	2.55374	0.0356915	0.875819
ENSMUSG00000037681	Esyt3	extended synaptotagmin-like protein 3	5.66447	9.8958	4.23133	0.0380183	0.875819
ENSMUSG00000024736	Tmem132a	transmembrane protein 132A	8.73122	11.2225	2.49128	0.0439164	0.875819
ENSMUSG00000055639	Dach1	dachshund 1 (Drosophila)	8.26422	10.9902	2.72596	0.040917	0.875819
ENSMUSG00000006445	Epha2	Eph receptor A2	10.1236	12.2114	2.08772	0.0490449	0.875819
ENSMUSG00000034311	Kif4	kinesin family member 4	9.00947	11.3413	2.33179	0.0470626	0.875819
ENSMUSG00000037225	Fgf2	fibroblast growth factor 2	4.76637	9.11908	4.35271	0.0499477	0.875819
ENSMUSG00000027985	Lef1	lymphoid enhancer binding factor 1	7.12216	10.5504	3.42824	0.0346731	0.875819
ENSMUSG00000048191	Muc6	mucin 6, gastric	5.63852	10.134	4.49544	0.0346338	0.875819
ENSMUSG00000032487	Ptgs2	prostaglandin-endoperoxide synthase 2	7.96346	10.9457	2.98223	0.0364539	0.875819
ENSMUSG00000022658	Tagln3	transgelin 3	7.12216	10.273	3.15086	0.0420523	0.875819
ENSMUSG00000035914	Cd276	CD276 antigen	8.33054	10.8106	2.48001	0.0490364	0.875819
ENSMUSG00000074221	Zfp568	zinc finger protein 568	8.36655	11.1499	2.78335	0.0381116	0.875819
ENSMUSG00000041431	Ccnb1	cyclin B1	9.02957	11.6164	2.58686	0.0384274	0.875819
ENSMUSG00000028602	Tnfrsf8	tumor necrosis factor receptor superfamily, member 8	6.10432	9.80053	3.69621	0.0420905	0.875819
ENSMUSG00000032254	Kif23	kinesin family member 23	9.72953	12.0333	2.30378	0.0431476	0.875819
ENSMUSG00000036777	Anln	anillin, actin binding protein	9.12842	11.5469	2.41848	0.042953	0.875819
ENSMUSG00000026556	Vangl2	vang-like 2 (van gogh, Drosophila)	7.33905	10.4735	3.13441	0.0397269	0.875819
ENSMUSG00000079293	Clec7a	C-type lectin domain family 7, member a	8.80306	11.4473	2.64422	0.0385745	0.875819
ENSMUSG00000021720	Rnf180	ring finger protein 180	8.43974	10.9032	2.46342	0.048277	0.875819
ENSMUSG00000032849	Abcc4	ATP-binding cassette, sub-family C (CFTR/MRP), member 4	10.534	13.0321	2.4981	0.0361831	0.875819
ENSMUSG00000027375	Mal	myelin and lymphocyte protein, T cell differentiation protein	8.79427	11.4616	2.66728	0.0379148	0.875819
ENSMUSG00000022790	Igsf11	immunoglobulin superfamily, member 11	6.23127	9.92	3.68874	0.0403949	0.875819
ENSMUSG00000028838	Extl1	exostoses (multiple)-like 1	6.39519	10.0789	3.68372	0.0381805	0.875819
ENSMUSG00000020159	Gabrp	gamma-aminobutyric acid (GABA) A receptor, pi	9.26823	11.7375	2.46926	0.0403956	0.875819
ENSMUSG00000040026	Saa3	serum amyloid A 3	5.68996	10.0991	4.40911	0.0350427	0.875819
ENSMUSG00000041608	Entpd3	ectonucleoside triphosphate diphosphohydrolase 3	7.69425	10.5556	2.86131	0.0434353	0.875819
ENSMUSG00000021572	Cep72	centrosomal protein 72	7.91565	10.6836	2.76794	0.0436953	0.875819
ENSMUSG00000019838	Slc16a10	solute carrier family 16 (monocarboxylic acid transporters), member 10	8.35066	11.2376	2.8869	0.0353044	0.875819
ENSMUSG00000004709	Cd244	CD244 natural killer cell receptor 2B4	6.54237	10.3796	3.83726	0.0331253	0.875819
ENSMUSG00000045328	Cenpe	centromere protein E	9.7539	12.0788	2.3249	0.042367	0.875819
ENSMUSG00000062591	Tubb4a	tubulin, beta 4A class IVA	8.43598	11.0395	2.60351	0.0431066	0.875819
ENSMUSG00000027852	Nras	neuroblastoma ras oncogene	10.4148	12.9543	2.53947	0.0349927	0.875819
ENSMUSG00000024795	Kif20b	kinesin family member 20B	9.37619	11.5607	2.18446	0.0496318	0.875819
ENSMUSG00000024401	Tnf	tumor necrosis factor	7.08422	10.553	3.46877	0.0334721	0.875819
ENSMUSG00000045932	Ifit2	interferon-induced protein with tetratricopeptide repeats 2	9.85594	12.0459	2.18995	0.0464325	0.875819
ENSMUSG00000025938	Slco5a1	solute carrier organic anion transporter family, member 5A1	5.8791	9.83205	3.95294	0.0398407	0.875819
ENSMUSG00000049723	Mmp12	matrix metallopeptidase 12	7.12216	10.844	3.7218	0.0288464	0.875819
ENSMUSG00000024989	Cep55	centrosomal protein 55	8.41321	10.8766	2.46341	0.0486189	0.875819
ENSMUSG00000041695	Kcnj2	potassium inwardly-rectifying channel, subfamily J, member 2	8.23422	11.0116	2.77739	0.039624	0.875819
ENSMUSG00000041961	Znrf3	zinc and ring finger 3	10.064	12.2564	2.19243	0.0454994	0.875819
ENSMUSG00000070337	Gpr179	G protein-coupled receptor 179	5.76382	9.69073	3.92691	0.0420862	0.875819
ENSMUSG00000027570	Col9a3	collagen, type IX, alpha 3	4.6672	9.33845	4.67125	0.0475364	0.875819
ENSMUSG00000026479	Lamc2	laminin, gamma 2	12.0844	14.3317	2.24722	0.042571	0.875819
ENSMUSG00000002384	Bmp8b	bone morphogenetic protein 8b	5.06797	9.21348	4.14551	0.0485953	0.875819
ENSMUSG00000041189	Chrnb1	cholinergic receptor, nicotinic, beta polypeptide 1 (muscle)	8.79133	11.7257	2.93439	0.0312403	0.875819
ENSMUSG00000023905	Tnfrsf12a	tumor necrosis factor receptor superfamily, member 12a	8.84337	11.5269	2.68355	0.0369231	0.875819
ENSMUSG00000074796	Slc4a11	solute carrier family 4, sodium bicarbonate transporter-like, member 11	6.0659	9.61369	3.54779	0.0463488	0.875819
ENSMUSG00000004371	Il11	interleukin 11	4.71764	9.37975	4.66211	0.0467913	0.875819
ENSMUSG00000040998	Npnt	nephronectin	6.8668	10.1647	3.29788	0.0412644	0.875819
ENSMUSG00000050359	Sprr1a	small proline-rich protein 1A	6.0463	9.61534	3.56904	0.0461137	0.875819
ENSMUSG00000055629	B4galnt4	beta-1,4-N-acetyl-galactosaminyl transferase 4	8.12166	10.947	2.82534	0.0393691	0.875819
ENSMUSG00000086712	AI427809	expressed sequence AI427809	6.1601	10.2488	4.08871	0.0335215	0.875819
ENSMUSG00000023039	Krt7	keratin 7	12.425	14.5378	2.1128	0.0471665	0.875819
ENSMUSG00000072437	Nanos1	nanos homolog 1 (Drosophila)	6.84427	10.733	3.88872	0.0288679	0.875819
ENSMUSG00000016534	Lamp2	lysosomal-associated membrane protein 2	13.4596	15.7756	2.31598	0.04478	0.875819
ENSMUSG00000031530	Dusp4	dual specificity phosphatase 4	9.38597	11.5982	2.21225	0.0484532	0.875819
ENSMUSG00000008090	Fgfrl1	fibroblast growth factor receptor-like 1	8.47682	11.4748	2.99795	0.03175	0.875819
ENSMUSG00000047728	BC025446	cDNA sequence BC025446	7.70679	10.5182	2.81139	0.0449912	0.875819
ENSMUSG00000031098	Syt8	synaptotagmin VIII	7.8662	10.5243	2.65813	0.0484347	0.875819
ENSMUSG00000050747	Trim15	tripartite motif-containing 15	9.41873	11.8579	2.43917	0.0404541	0.875819
ENSMUSG00000046138	9930021J03Rik	RIKEN cDNA 9930021J03 gene	9.10019	11.6409	2.54072	0.0393082	0.875819
ENSMUSG00000027907	S100a11	S100 calcium binding protein A11	12.9083	15.2145	2.30616	0.0430383	0.875819
ENSMUSG00000042834	Nrep	neuronal regeneration related protein	9.17203	11.7027	2.53062	0.0391517	0.875819
ENSMUSG00000029380	Cxcl1	chemokine (C-X-C motif) ligand 1	6.19612	9.59043	3.3943	0.0487717	0.875819
ENSMUSG00000032281	Acsbg1	acyl-CoA synthetase bubblegum family member 1	6.37961	9.91198	3.53237	0.0421685	0.875819
ENSMUSG00000027715	Ccna2	cyclin A2	10.5471	12.6814	2.13427	0.0462055	0.875819
ENSMUSG00000038368	Focad	focadhesin	10.1921	12.4899	2.29775	0.041758	0.875819
ENSMUSG00000038943	Prc1	protein regulator of cytokinesis 1	9.15154	11.5911	2.43958	0.0420898	0.875819
ENSMUSG00000050071	Bex1	brain expressed X-linked 1	7.91024	10.9286	3.01832	0.0360886	0.875819
ENSMUSG00000040599	Mis12	MIS12 kinetochore complex component	8.58945	11.0517	2.46226	0.0465044	0.875819
ENSMUSG00000026676	Ccdc3	coiled-coil domain containing 3	10.3653	12.4136	2.04831	0.0497184	0.875819
ENSMUSG00000027469	Tpx2	TPX2, microtubule-associated	9.7838	12.0122	2.2284	0.0454201	0.875819
ENSMUSG00000036768	Kif15	kinesin family member 15	8.90995	11.3718	2.46185	0.0432614	0.875819
ENSMUSG00000022178	Ajuba	ajuba LIM protein	7.87734	10.8759	2.99859	0.0369018	0.875819
ENSMUSG00000022176	Rem2	rad and gem related GTP binding protein 2	6.89994	10.056	3.1561	0.0451495	0.875819
ENSMUSG00000054555	Adam12	a disintegrin and metallopeptidase domain 12 (meltrin alpha)	7.04525	10.6749	3.62967	0.0312887	0.875819
ENSMUSG00000027360	Hdc	histidine decarboxylase	5.55776	9.32844	3.77067	0.0487046	0.875819
ENSMUSG00000027699	Ect2	ect2 oncogene	9.33033	11.7928	2.46245	0.040239	0.875819
ENSMUSG00000024173	Tpsab1	tryptase alpha/beta 1	4.50435	9.84895	5.3446	0.0448072	0.875819
ENSMUSG00000029838	Ptn	pleiotrophin	10.2964	12.8764	2.57998	0.0342663	0.875819
ENSMUSG00000027737	Slc7a11	solute carrier family 7 (cationic amino acid transporter, y+ system), member 11	7.95823	10.602	2.64378	0.0476677	0.875819
ENSMUSG00000015709	Arnt2	aryl hydrocarbon receptor nuclear translocator 2	6.47065	9.80631	3.33566	0.0461833	0.875819
ENSMUSG00000020607	Fam84a	family with sequence similarity 84, member A	7.16823	10.6251	3.45686	0.0335092	0.875819
ENSMUSG00000026605	Cenpf	centromere protein F	9.96826	12.2292	2.26096	0.0435651	0.875819
ENSMUSG00000038496	Slc19a3	solute carrier family 19, member 3	4.32076	9.38362	5.06286	0.0498503	0.875819
ENSMUSG00000031841	Cdh13	cadherin 13	10.5322	12.6962	2.16403	0.0452389	0.875819
ENSMUSG00000019942	Cdk1	cyclin-dependent kinase 1	9.36437	11.9085	2.54414	0.0377207	0.875819
ENSMUSG00000034684	Sema3f	sema domain, immunoglobulin domain (Ig), short basic domain, secreted, (semaphorin) 3F	10.6251	12.7553	2.1302	0.0462115	0.875819
ENSMUSG00000044041	Krt13	keratin 13	5.14371	9.41233	4.26863	0.0453269	0.875819
ENSMUSG00000023886	Smoc2	SPARC related modular calcium binding 2	10.3771	13.0436	2.66651	0.0324183	0.875819
ENSMUSG00000021765	Fst	follistatin	5.68996	9.70627	4.01632	0.0414128	0.875819
ENSMUSG00000025921	Rdh10	retinol dehydrogenase 10 (all-trans)	11.4705	13.8383	2.36783	0.0389336	0.875819
ENSMUSG00000036902	Neto2	neuropilin (NRP) and tolloid (TLL)-like 2	6.82139	10.6486	3.82722	0.0300934	0.875819
ENSMUSG00000020728	Cep112	centrosomal protein 112	7.14998	10.5461	3.39612	0.0350961	0.875819
ENSMUSG00000028262	Clca3a2	chloride channel accessory 3A2	9.18105	11.5827	2.40167	0.0431285	0.875819
ENSMUSG00000018012	Rac3	RAS-related C3 botulinum substrate 3	8.69707	11.589	2.89196	0.0327126	0.875819
ENSMUSG00000030483	Cyp2b10	cytochrome P450, family 2, subfamily b, polypeptide 10	4.6672	9.55481	4.88761	0.0452798	0.875819
ENSMUSG00000053897	Slc39a8	solute carrier family 39 (metal ion transporter), member 8	10.4581	12.5247	2.06659	0.0487847	0.875819
ENSMUSG00000031303	Map3k15	mitogen-activated protein kinase kinase kinase 15	6.6631	9.92798	3.26488	0.0453535	0.875819
ENSMUSG00000049866	Arl4c	ADP-ribosylation factor-like 4C	8.91266	11.5924	2.67971	0.0366523	0.875819
ENSMUSG00000027519	Rab22a	RAB22A, member RAS oncogene family	10.3975	12.6228	2.22525	0.0435249	0.875819
ENSMUSG00000037188	Grhl3	grainyhead-like 3 (Drosophila)	5.44253	9.77864	4.33611	0.0396717	0.875819
ENSMUSG00000020303	Stc2	stanniocalcin 2	7.79752	10.5049	2.70739	0.047527	0.875819
ENSMUSG00000042734	Ttc9	tetratricopeptide repeat domain 9	7.23034	10.1085	2.87811	0.0497257	0.875819
ENSMUSG00000008999	Bmp7	bone morphogenetic protein 7	8.85186	11.2268	2.37496	0.0469727	0.875819
ENSMUSG00000027134	Lpcat4	lysophosphatidylcholine acyltransferase 4	9.41873	12.2685	2.84976	0.0304455	0.875819
ENSMUSG00000027674	Pex5l	peroxisomal biogenesis factor 5-like	7.21287	10.5348	3.32195	0.0358445	0.875819
ENSMUSG00000022180	Slc7a8	solute carrier family 7 (cationic amino acid transporter, y+ system), member 8	8.56211	11.2062	2.64409	0.0404658	0.875819
ENSMUSG00000031465	Angpt2	angiopoietin 2	7.73767	11.1055	3.36778	0.0297112	0.875819
ENSMUSG00000015647	Lama5	laminin, alpha 5	11.805	14.0445	2.23951	0.0424915	0.875819
ENSMUSG00000036330	Slc18a1	solute carrier family 18 (vesicular monoamine), member 1	8.00467	10.8566	2.85189	0.0398652	0.875819
ENSMUSG00000027306	Nusap1	nucleolar and spindle associated protein 1	9.87828	11.9799	2.10167	0.0496185	0.875819
Gene_ID	Symbol	description	X6MC	X6MT	G2_vs_G1_log2FoldChange	G2_vs_G1_Pvalue	G2_vs_G1_FDR
ENSMUSG00000033985	Tesk2	testis-specific kinase 2	13.0177	10.602	-2.41572	0.0386012	0.875819
ENSMUSG00000005615	Pcyt1a	phosphate cytidylyltransferase 1, choline, alpha isoform	12.3151	10.1166	-2.1985	0.046025	0.875819
ENSMUSG00000035878	Hykk	hydroxylysine kinase 1	10.2306	7.0894	-3.14122	0.0434859	0.875819
ENSMUSG00000022836	Mylk	myosin, light polypeptide kinase	15.0077	12.3138	-2.69386	0.0336492	0.875819
ENSMUSG00000039878	Slc39a5	solute carrier family 39 (metal ion transporter), member 5	11.9439	9.50945	-2.43441	0.0409084	0.875819
ENSMUSG00000023243	Kcnk5	potassium channel, subfamily K, member 5	12.7742	10.3333	-2.44086	0.0382552	0.875819
ENSMUSG00000027227	Sord	sorbitol dehydrogenase	13.1483	10.5287	-2.61959	0.0339663	0.875819
ENSMUSG00000029335	Bmp3	bone morphogenetic protein 3	10.8587	7.74193	-3.11674	0.0359683	0.875819
ENSMUSG00000002944	Cd36	CD36 antigen	11.3276	8.08409	-3.24354	0.0298536	0.875819
ENSMUSG00000063142	Kcnma1	potassium large conductance calcium-activated channel, subfamily M, alpha member 1	10.797	8.26292	-2.53406	0.0487013	0.875819
ENSMUSG00000031089	Slc6a14	solute carrier family 6 (neurotransmitter transporter), member 14	15.698	13.3894	-2.3086	0.0454998	0.875819
ENSMUSG00000024049	Myom1	myomesin 1	11.2702	8.27548	-2.9947	0.0337468	0.875819
ENSMUSG00000025784	Clec3b	C-type lectin domain family 3, member b	11.6076	8.77144	-2.8362	0.0337378	0.875819
ENSMUSG00000073987	Ggh	gamma-glutamyl hydrolase	14.001	11.8759	-2.12515	0.0468942	0.875819
ENSMUSG00000055866	Per2	period circadian clock 2	13.9607	11.6445	-2.31617	0.0410704	0.875819
ENSMUSG00000003032	Klf4	Kruppel-like factor 4 (gut)	15.4077	13.041	-2.36668	0.0427078	0.875819
ENSMUSG00000043366	Olfr78	olfactory receptor 78	10.6325	7.97025	-2.6623	0.0476672	0.875819
ENSMUSG00000037206	Islr	immunoglobulin superfamily containing leucine-rich repeat	10.9525	8.48824	-2.46424	0.0485782	0.875819
ENSMUSG00000030255	Sspn	sarcospan	10.661	7.55541	-3.10561	0.0384375	0.875819
ENSMUSG00000034570	Inpp5j	inositol polyphosphate 5-phosphatase J	12.8937	10.5409	-2.35276	0.0403496	0.875819
ENSMUSG00000051413	Plagl2	pleiomorphic adenoma gene-like 2	12.1633	9.57527	-2.58805	0.0365333	0.875819
ENSMUSG00000114345	CT009601.1	---	9.79118	5.27055	-4.52063	0.0398366	0.875819
ENSMUSG00000046804	Phgr1	proline/histidine/glycine-rich 1	14.7708	12.3204	-2.4504	0.0386265	0.875819
ENSMUSG00000079173	Zan	zonadhesin	12.87	10.8199	-2.05012	0.0497389	0.875819
ENSMUSG00000052485	Tmem171	transmembrane protein 171	12.2955	10.0104	-2.28511	0.0434957	0.875819
ENSMUSG00000031636	Pdlim3	PDZ and LIM domain 3	12.0886	9.34243	-2.7462	0.0334193	0.875819
ENSMUSG00000051726	Kcnf1	potassium voltage-gated channel, subfamily F, member 1	9.72491	5.86532	-3.85959	0.0423724	0.875819
ENSMUSG00000030873	Scnn1b	sodium channel, nonvoltage-gated 1 beta	11.4956	9.14897	-2.34661	0.0461945	0.875819
ENSMUSG00000071656	Lrrn4cl	LRRN4 C-terminal like	9.73259	5.77386	-3.95873	0.0416442	0.875819
ENSMUSG00000038550	Ciart	circadian associated repressor of transcription	10.9393	8.25871	-2.68055	0.0432689	0.875819
ENSMUSG00000026574	Dpt	dermatopontin	13.2903	10.5111	-2.77921	0.03072	0.875819
ENSMUSG00000025545	Clybl	citrate lyase beta like	11.2606	8.74459	-2.51605	0.0437601	0.875819
ENSMUSG00000032454	Rbp2	retinol binding protein 2, cellular	12.1715	9.23507	-2.93647	0.0298305	0.875819
ENSMUSG00000073043	Atoh1	atonal bHLH transcription factor 1	11.6654	9.31836	-2.34704	0.0448907	0.875819
ENSMUSG00000038193	Hand2	heart and neural crest derivatives expressed transcript 2	9.36832	5.09272	-4.27559	0.0462513	0.875819
ENSMUSG00000026701	Prdx6	peroxiredoxin 6	17.5336	13.3569	-4.17668	0.0238815	0.875819
ENSMUSG00000063430	Wscd2	WSC domain containing 2	9.57908	5.42884	-4.15024	0.043191	0.875819
ENSMUSG00000055827	Gsdmc3	gasdermin C3	13.1318	10.6037	-2.52816	0.0360671	0.875819
ENSMUSG00000032085	Tagln	transgelin	16.3296	12.9014	-3.42816	0.0259486	0.875819
ENSMUSG00000044359	P2ry4	pyrimidinergic receptor P2Y, G-protein coupled, 4	9.76443	5.77386	-3.99057	0.0409998	0.875819
ENSMUSG00000005640	Insrr	insulin receptor-related receptor	9.58758	4.97446	-4.61312	0.0432981	0.875819
ENSMUSG00000024011	Pi16	peptidase inhibitor 16	11.056	7.66129	-3.39467	0.0302784	0.875819
ENSMUSG00000091971	Hspa1a	heat shock protein 1A	12.9144	10.867	-2.04745	0.0497805	0.875819
ENSMUSG00000024222	Fkbp5	FK506 binding protein 5	13.4086	10.643	-2.76565	0.0309325	0.875819
ENSMUSG00000027750	Postn	periostin, osteoblast specific factor	14.7176	12.1116	-2.60604	0.0348537	0.875819
ENSMUSG00000049800	Sertad2	SERTA domain containing 2	12.0811	9.83346	-2.24766	0.0454292	0.875819
ENSMUSG00000032911	Cspg4	chondroitin sulfate proteoglycan 4	9.93	6.26859	-3.66142	0.0409588	0.875819
ENSMUSG00000017316	Ppy	pancreatic polypeptide	11.1893	8.50611	-2.68316	0.0405218	0.875819
ENSMUSG00000017311	Pyy	peptide YY	12.3686	10.0029	-2.36573	0.0410401	0.875819
ENSMUSG00000037254	Itih2	inter-alpha trypsin inhibitor, heavy chain 2	10.2702	6.09051	-4.17973	0.0332269	0.875819
ENSMUSG00000022389	Tef	thyrotroph embryonic factor	14.0292	11.7299	-2.29933	0.0415663	0.875819
ENSMUSG00000102185	5033404E19Rik	RIKEN cDNA 5033404E19 gene	9.61943	5.79728	-3.82215	0.0442476	0.875819
ENSMUSG00000020672	Sntg2	syntrophin, gamma 2	9.4489	4.97446	-4.47445	0.0451387	0.875819
ENSMUSG00000040121	Rep15	RAB15 effector protein	13.8217	11.7284	-2.09332	0.0479188	0.875819
ENSMUSG00000026879	Gsn	gelsolin	15.8421	13.5623	-2.27976	0.04698	0.875819
ENSMUSG00000025993	Slc40a1	solute carrier family 40 (iron-regulated transporter), member 1	14.6224	12.344	-2.2784	0.0429876	0.875819
ENSMUSG00000092618	Btnl6	butyrophilin-like 6	12.5853	10.4951	-2.0902	0.0488276	0.875819
ENSMUSG00000054252	Fgfr3	fibroblast growth factor receptor 3	11.182	8.39156	-2.79044	0.0383522	0.875819
ENSMUSG00000060961	Slc4a4	solute carrier family 4 (anion exchanger), member 4	13.0184	10.9646	-2.0538	0.0494486	0.875819
ENSMUSG00000024150	Mcfd2	multiple coagulation factor deficiency 2	11.8789	9.32643	-2.55244	0.0383853	0.875819
ENSMUSG00000092008	Cyp2c69	cytochrome P450, family 2, subfamily c, polypeptide 69	9.83038	4.79999	-5.03039	0.0418495	0.875819
ENSMUSG00000022040	Ephx2	epoxide hydrolase 2, cytoplasmic	11.3413	8.16282	-3.17845	0.0306029	0.875819
ENSMUSG00000021236	Entpd5	ectonucleoside triphosphate diphosphohydrolase 5	13.8857	11.6045	-2.2813	0.042036	0.875819
ENSMUSG00000063903	Klk1	kallikrein 1	16.6294	13.9012	-2.72821	0.0378408	0.875819
ENSMUSG00000029797	Sspo	SCO-spondin	11.1462	8.23747	-2.90872	0.0366203	0.875819
ENSMUSG00000032816	Igdcc4	immunoglobulin superfamily, DCC subclass, member 4	10.8467	8.0601	-2.78659	0.0420315	0.875819
ENSMUSG00000028989	Angptl7	angiopoietin-like 7	10.6602	7.19012	-3.47009	0.0334315	0.875819
ENSMUSG00000028255	Clca1	chloride channel accessory 1	19.2679	15.8494	-3.41847	0.0374116	0.875819
ENSMUSG00000074818	Pdzd7	PDZ domain containing 7	11.5162	8.37997	-3.13623	0.0299653	0.875819
ENSMUSG00000026483	Fam129a	family with sequence similarity 129, member A	13.7672	11.5278	-2.2394	0.0432384	0.875819
ENSMUSG00000026489	Coq8a	coenzyme Q8A	11.1519	8.20282	-2.94911	0.0356097	0.875819
ENSMUSG00000001604	Tcea3	transcription elongation factor A (SII), 3	10.4683	7.69284	-2.77543	0.0473303	0.875819
ENSMUSG00000021388	Aspn	asporin	11.5059	9.26687	-2.23906	0.0493515	0.875819
ENSMUSG00000090877	Hspa1b	heat shock protein 1B	13.6033	11.4537	-2.14958	0.04601	0.875819
ENSMUSG00000027500	Stmn2	stathmin-like 2	10.4215	6.67473	-3.74676	0.0336263	0.875819
ENSMUSG00000022371	Col14a1	collagen, type XIV, alpha 1	12.2384	9.43677	-2.80162	0.0318891	0.875819
ENSMUSG00000064080	Fbln2	fibulin 2	11.5068	8.70491	-2.80192	0.0352364	0.875819
ENSMUSG00000047730	Fcgbp	Fc fragment of IgG binding protein	17.0656	14.6295	-2.43609	0.0471831	0.875819
ENSMUSG00000028680	Plk3	polo-like kinase 3	12.7399	10.445	-2.29488	0.0421446	0.875819
ENSMUSG00000005534	Insr	insulin receptor	13.1404	10.9921	-2.14829	0.0461461	0.875819
ENSMUSG00000026398	Nr5a2	nuclear receptor subfamily 5, group A, member 2	11.3839	8.35258	-3.03129	0.0324122	0.875819
ENSMUSG00000019326	Aoc3	amine oxidase, copper containing 3	10.75	7.26761	-3.48243	0.0323171	0.875819
ENSMUSG00000035783	Acta2	actin, alpha 2, smooth muscle, aorta	16.3669	13.2364	-3.13046	0.0297948	0.875819
ENSMUSG00000024140	Epas1	endothelial PAS domain protein 1	13.0278	10.869	-2.15872	0.0458893	0.875819
ENSMUSG00000038370	Pcp4l1	Purkinje cell protein 4-like 1	11.2081	8.36438	-2.84376	0.0373391	0.875819
ENSMUSG00000031618	Nr3c2	nuclear receptor subfamily 3, group C, member 2	13.039	10.7793	-2.25967	0.0427963	0.875819
ENSMUSG00000034936	Arl4d	ADP-ribosylation factor-like 4D	9.43954	5.59837	-3.84117	0.0467505	0.875819
ENSMUSG00000034449	Dhrs11	dehydrogenase/reductase (SDR family) member 11	12.7145	10.0303	-2.68419	0.0330022	0.875819
ENSMUSG00000032377	Plscr4	phospholipid scramblase 4	11.1496	8.36046	-2.78918	0.0386882	0.875819
ENSMUSG00000030340	Scnn1a	sodium channel, nonvoltage-gated 1 alpha	13.4099	11.0091	-2.40084	0.0387927	0.875819
ENSMUSG00000048572	Tmem252	transmembrane protein 252	11.0911	7.60932	-3.48174	0.0290412	0.875819
ENSMUSG00000040505	Abcg5	ATP-binding cassette, sub-family G (WHITE), member 5	11.8667	9.24575	-2.62094	0.0370949	0.875819
ENSMUSG00000068699	Flnc	filamin C, gamma	12.7132	10.252	-2.46116	0.0378561	0.875819
ENSMUSG00000033715	Akr1c14	aldo-keto reductase family 1, member C14	13.6276	11.1958	-2.43186	0.0380048	0.875819
ENSMUSG00000079507	H2-Q1	histocompatibility 2, Q region locus 1	10.459	7.28427	-3.17476	0.0399011	0.875819
ENSMUSG00000041577	Prelp	proline arginine-rich end leucine-rich repeat	12.3669	9.96851	-2.3984	0.0401911	0.875819
ENSMUSG00000014846	Tppp3	tubulin polymerization-promoting protein family member 3	11.909	9.4349	-2.47412	0.0400905	0.875819
ENSMUSG00000028307	Aldob	aldolase B, fructose-bisphosphate	12.91	10.3111	-2.59888	0.0344924	0.875819
ENSMUSG00000018554	Ybx2	Y box protein 2	11.276	8.83221	-2.44376	0.0454946	0.875819
ENSMUSG00000017817	Jph2	junctophilin 2	10.9165	8.1583	-2.7582	0.0418139	0.875819
ENSMUSG00000021947	Cryl1	crystallin, lambda 1	12.8539	10.655	-2.19883	0.0448112	0.875819
ENSMUSG00000023092	Fhl1	four and a half LIM domains 1	13.864	11.7046	-2.15945	0.0457263	0.875819
ENSMUSG00000021573	Tppp	tubulin polymerization promoting protein	13.1878	10.7062	-2.48165	0.036887	0.875819
ENSMUSG00000008348	Ubc	ubiquitin C	13.3267	10.7008	-2.62594	0.0336517	0.875819
ENSMUSG00000076615	Ighg3	Immunoglobulin heavy constant gamma 3	11.6626	8.75957	-2.90301	0.0326411	0.875819
ENSMUSG00000028024	Enpep	glutamyl aminopeptidase	10.9753	7.32512	-3.65022	0.0285048	0.875819
ENSMUSG00000033161	Atp1a1	ATPase, Na+/K+ transporting, alpha 1 polypeptide	18.1372	15.5891	-2.54807	0.0493827	0.875819
ENSMUSG00000003949	Hlf	hepatic leukemia factor	9.99535	6.10934	-3.88601	0.0382348	0.875819
ENSMUSG00000049421	Zfp260	zinc finger protein 260	11.9482	9.26057	-2.6876	0.0352144	0.875819
ENSMUSG00000034731	Dgkh	diacylglycerol kinase, eta	10.9097	8.42576	-2.48397	0.0485762	0.875819
ENSMUSG00000094559	Cyp2d34	cytochrome P450, family 2, subfamily d, polypeptide 34	15.02	12.328	-2.69198	0.0337161	0.875819
ENSMUSG00000093805	Gal3st2b	galactose-3-O-sulfotransferase 2B	11.0362	8.33268	-2.70354	0.0416559	0.875819
ENSMUSG00000001095	Slc13a2	solute carrier family 13 (sodium-dependent dicarboxylate transporter), member 2	13.5409	10.8752	-2.66565	0.0328144	0.875819
ENSMUSG00000020889	Nr1d1	nuclear receptor subfamily 1, group D, member 1	13.8026	11.263	-2.53956	0.0356578	0.875819
ENSMUSG00000071551	Akr1c19	aldo-keto reductase family 1, member C19	12.9817	10.3709	-2.61087	0.0342197	0.875819
ENSMUSG00000079180	Mptx2	mucosal pentraxin 2	10.1674	7.18125	-2.98613	0.0473226	0.875819
ENSMUSG00000047793	Sned1	sushi, nidogen and EGF-like domains 1	12.0455	9.42366	-2.62181	0.0361928	0.875819
ENSMUSG00000049307	Fut4	fucosyltransferase 4	12.9347	10.8807	-2.05399	0.0495239	0.875819
ENSMUSG00000049305	Ccdc71	coiled-coil domain containing 71	11.3159	8.70181	-2.6141	0.0408809	0.875819
ENSMUSG00000030399	Ckm	creatine kinase, muscle	9.88519	6.26859	-3.61661	0.0419102	0.875819
ENSMUSG00000068551	Zfp467	zinc finger protein 467	11.5251	9.31024	-2.21484	0.0499645	0.875819
ENSMUSG00000003411	Rab3b	RAB3B, member RAS oncogene family	10.106	6.87507	-3.23092	0.0438385	0.875819
ENSMUSG00000030214	Plbd1	phospholipase B domain containing 1	13.2031	11.0462	-2.1569	0.0458355	0.875819
ENSMUSG00000038020	Rapgefl1	Rap guanine nucleotide exchange factor (GEF)-like 1	13.3353	10.8628	-2.4725	0.0370474	0.875819
ENSMUSG00000042254	Cilp	cartilage intermediate layer protein, nucleotide pyrophosphohydrolase	10.4469	6.77248	-3.67446	0.0339127	0.875819
ENSMUSG00000044156	Hepacam2	HEPACAM family member 2	13.5394	11.3698	-2.16951	0.0453667	0.875819
ENSMUSG00000068299	Nat8f4	N-acetyltransferase 8 (GCN5-related) family member 4	11.8242	9.17154	-2.65263	0.0363698	0.875819
ENSMUSG00000037106	Fer1l6	fer-1-like 6 (C. elegans)	12.1794	9.72165	-2.45778	0.039314	0.875819
ENSMUSG00000076617	Ighm	immunoglobulin heavy constant mu	13.2871	11.2089	-2.07814	0.0484396	0.875819
ENSMUSG00000021367	Edn1	endothelin 1	12.0693	9.70318	-2.36616	0.0421101	0.875819
ENSMUSG00000029173	Sepsecs	Sep (O-phosphoserine) tRNA:Sec (selenocysteine) tRNA synthase	11.9795	9.37197	-2.60754	0.0368471	0.875819
ENSMUSG00000026587	Astn1	astrotactin 1	9.24693	4.84563	-4.4013	0.0481909	0.875819
ENSMUSG00000027188	Pamr1	peptidase domain containing associated with muscle regeneration 1	11.9432	9.1214	-2.8218	0.0326237	0.875819
ENSMUSG00000074715	Ccl28	chemokine (C-C motif) ligand 28	13.8189	11.3669	-2.45199	0.0375298	0.875819
ENSMUSG00000031163	Glod5	glyoxalase domain containing 5	11.3989	8.89596	-2.50295	0.042816	0.875819
ENSMUSG00000025425	St8sia5	ST8 alpha-N-acetyl-neuraminide alpha-2,8-sialyltransferase 5	10.8202	7.57586	-3.24438	0.0340924	0.875819
ENSMUSG00000074207	Adh1	alcohol dehydrogenase 1 (class I)	17.295	14.0554	-3.23961	0.0310259	0.875819
ENSMUSG00000079445	B3gnt7	UDP-GlcNAc:betaGal beta-1,3-N-acetylglucosaminyltransferase 7	15.6438	12.6133	-3.03052	0.0292705	0.875819
ENSMUSG00000025006	Sorbs1	sorbin and SH3 domain containing 1	11.7984	9.37586	-2.42254	0.0419976	0.875819
ENSMUSG00000028957	Per3	period circadian clock 3	13.0804	10.8334	-2.24698	0.0431362	0.875819
ENSMUSG00000022840	Adcy5	adenylate cyclase 5	11.376	8.17627	-3.19976	0.0300636	0.875819
ENSMUSG00000027318	Adam33	a disintegrin and metallopeptidase domain 33	10.249	6.33409	-3.91487	0.0346433	0.875819
ENSMUSG00000066687	Zbtb16	zinc finger and BTB domain containing 16	10.5497	6.45679	-4.09291	0.0301585	0.875819
ENSMUSG00000017754	Pltp	phospholipid transfer protein	11.2712	8.90407	-2.36716	0.0476798	0.875819
ENSMUSG00000024395	Lims2	LIM and senescent cell antigen like domains 2	10.9205	7.19012	-3.73042	0.028397	0.875819
ENSMUSG00000026531	Mptx1	mucosal pentraxin 1	11.0017	7.74193	-3.25972	0.0324139	0.875819
ENSMUSG00000064373	Selenop	selenoprotein P	16.263	13.3631	-2.89997	0.0332877	0.875819
ENSMUSG00000000394	Gcg	glucagon	11.3458	8.75659	-2.5892	0.0411912	0.875819
ENSMUSG00000021702	Thbs4	thrombospondin 4	14.7853	12.0028	-2.78252	0.0314655	0.875819
ENSMUSG00000031732	Phlpp2	PH domain and leucine rich repeat protein phosphatase 2	13.9995	11.5053	-2.49422	0.0368709	0.875819
ENSMUSG00000034810	Scn7a	sodium channel, voltage-gated, type VII, alpha	10.4497	7.74193	-2.7078	0.0492213	0.875819
ENSMUSG00000045954	Cavin2	caveolae associated 2	11.5184	9.27315	-2.24528	0.0490488	0.875819
ENSMUSG00000049971	Glt1d1	glycosyltransferase 1 domain containing 1	10.6251	7.86891	-2.75622	0.0455426	0.875819
ENSMUSG00000055320	Tead1	TEA domain family member 1	11.7844	9.59043	-2.19399	0.0487111	0.875819
ENSMUSG00000033066	Gas7	growth arrest specific 7	10.8837	8.22457	-2.65917	0.0444313	0.875819
ENSMUSG00000005355	Casp14	caspase 14	11.1433	7.97025	-3.17306	0.0322859	0.875819
ENSMUSG00000004558	Ndrg2	N-myc downstream regulated gene 2	13.7651	11.7276	-2.0375	0.0498837	0.875819
ENSMUSG00000030249	Abcc9	ATP-binding cassette, sub-family C (CFTR/MRP), member 9	11.6529	9.23507	-2.41782	0.0430449	0.875819
ENSMUSG00000073530	Pappa2	pappalysin 2	10.1865	6.91843	-3.26811	0.04224	0.875819
ENSMUSG00000039323	Igfbp2	insulin-like growth factor binding protein 2	10.2404	6.67473	-3.56563	0.0375661	0.875819
ENSMUSG00000063873	Slc24a3	solute carrier family 24 (sodium/potassium/calcium exchanger), member 3	10.1854	6.76062	-3.4248	0.0400307	0.875819
ENSMUSG00000038756	Ttll6	tubulin tyrosine ligase-like family, member 6	12.0507	9.63334	-2.41737	0.0408461	0.875819
ENSMUSG00000102577	Gm37969	predicted gene, 37969	12.2278	9.41423	-2.81359	0.0317092	0.875819
ENSMUSG00000036446	Lum	lumican	12.909	10.1131	-2.79588	0.0306769	0.875819
ENSMUSG00000020467	Efemp1	epidermal growth factor-containing fibulin-like extracellular matrix protein 1	11.4861	8.53426	-2.95181	0.0329466	0.875819
ENSMUSG00000037003	Tns2	tensin 2	12.8845	10.396	-2.48853	0.0369694	0.875819
ENSMUSG00000033579	Fa2h	fatty acid 2-hydroxylase	13.0667	10.7177	-2.34901	0.0402872	0.875819
ENSMUSG00000002565	Scin	scinderin	13.5459	11.1936	-2.35235	0.040043	0.875819
ENSMUSG00000010660	Plcd1	phospholipase C, delta 1	11.4337	8.86028	-2.57347	0.0408126	0.875819
ENSMUSG00000025780	Itih5	inter-alpha (globulin) inhibitor H5	14.8607	12.0995	-2.76116	0.0320104	0.875819
ENSMUSG00000027792	Bche	butyrylcholinesterase	11.2473	8.37609	-2.8712	0.036399	0.875819
ENSMUSG00000030865	Chp2	calcineurin-like EF hand protein 2	12.8728	10.7697	-2.10307	0.0478882	0.875819
ENSMUSG00000094651	Gal3st2	galactose-3-O-sulfotransferase 2	11.2403	8.54121	-2.69909	0.0396885	0.875819
ENSMUSG00000023959	Clic5	chloride intracellular channel 5	14.4864	12.178	-2.3084	0.0418481	0.875819
ENSMUSG00000031938	4931406C07Rik	RIKEN cDNA 4931406C07 gene	13.4929	10.8937	-2.59925	0.0341253	0.875819
ENSMUSG00000031937	Vstm5	V-set and transmembrane domain containing 5	9.91792	6.86403	-3.05389	0.0499499	0.875819
ENSMUSG00000022270	Retreg1	reticulophagy regulator 1	14.0583	11.791	-2.26731	0.042498	0.875819
ENSMUSG00000057378	Ryr3	ryanodine receptor 3	10.0156	5.77386	-4.24178	0.0365281	0.875819
ENSMUSG00000028088	Fmo5	flavin containing monooxygenase 5	11.5609	9.12834	-2.43258	0.0433167	0.875819
ENSMUSG00000037408	Cnnm4	cyclin M4	14.8211	12.6542	-2.16691	0.0469834	0.875819
ENSMUSG00000023064	Sncg	synuclein, gamma	9.50023	5.45851	-4.04172	0.0447885	0.875819
ENSMUSG00000006221	Hspb7	heat shock protein family, member 7 (cardiovascular)	10.2532	6.9913	-3.26194	0.0413562	0.875819
ENSMUSG00000024575	Pde6a	phosphodiesterase 6A, cGMP-specific, rod, alpha	9.3283	5.01497	-4.31334	0.0468621	0.875819
ENSMUSG00000089635	Gm16559	predicted gene 16559	9.7539	6.39674	-3.35715	0.0473244	0.875819
ENSMUSG00000037390	Muc3	mucin 3, intestinal	16.8634	13.8005	-3.06292	0.0322986	0.875819
ENSMUSG00000028860	Sytl1	synaptotagmin-like 1	12.6956	10.6012	-2.0944	0.0484575	0.875819
ENSMUSG00000020902	Ntn1	netrin 1	11.1662	8.7506	-2.41559	0.0474157	0.875819
ENSMUSG00000029195	Klb	klotho beta	10.3603	6.97085	-3.38945	0.0378349	0.875819
ENSMUSG00000044345	Marveld1	MARVEL (membrane-associating) domain containing 1	12.0111	9.89445	-2.11668	0.0499735	0.875819
ENSMUSG00000020681	Ace	angiotensin I converting enzyme (peptidyl-dipeptidase A) 1	12.4566	9.71859	-2.73805	0.0324651	0.875819
ENSMUSG00000060600	Eno3	enolase 3, beta muscle	15.0446	12.6441	-2.40045	0.0406243	0.875819
ENSMUSG00000045775	Slc16a5	solute carrier family 16 (monocarboxylic acid transporters), member 5	11.4323	8.59564	-2.83669	0.0354935	0.875819
ENSMUSG00000090264	Eif4ebp3	eukaryotic translation initiation factor 4E binding protein 3	12.1954	9.75342	-2.44195	0.0396473	0.875819
ENSMUSG00000094091	Gm21885	predicted gene, 21885	10.0357	4.75287	-5.2828	0.0408196	0.875819
ENSMUSG00000017639	Rab11fip4	RAB11 family interacting protein 4 (class II)	13.0492	10.5709	-2.47822	0.0370551	0.875819
ENSMUSG00000061959	Ces1e	carboxylesterase 1E	9.87134	6.44201	-3.42932	0.0446025	0.875819
ENSMUSG00000094686	Ccl21a	chemokine (C-C motif) ligand 21A (serine)	13.2497	11.0265	-2.22311	0.0437551	0.875819
ENSMUSG00000081169	Gm12551	predicted gene 12551	10.6626	7.29254	-3.37009	0.0340569	0.875819
ENSMUSG00000020439	Smtn	smoothelin	13.2613	10.7697	-2.49156	0.0369528	0.875819
ENSMUSG00000058921	Slc10a5	solute carrier family 10 (sodium/bile acid cotransporter family), member 5	12.4112	9.86428	-2.54687	0.0367453	0.875819
ENSMUSG00000045312	Lhfpl2	lipoma HMGIC fusion partner-like 2	13.3545	10.8227	-2.53176	0.0358735	0.875819
ENSMUSG00000050711	Scg2	secretogranin II	10.3907	7.19894	-3.19179	0.0405588	0.875819
ENSMUSG00000072999	Gm15401	predicted gene 15401	12.7894	10.4367	-2.35272	0.0404855	0.875819
ENSMUSG00000027556	Car1	carbonic anhydrase 1	16.5682	13.8098	-2.75834	0.0370016	0.875819
ENSMUSG00000020838	Slc6a4	solute carrier family 6 (neurotransmitter transporter, serotonin), member 4	11.2425	8.31251	-2.92994	0.0351518	0.875819
ENSMUSG00000064254	Ethe1	ethylmalonic encephalopathy 1	14.4448	12.3479	-2.09686	0.0484471	0.875819
ENSMUSG00000000794	Kcnn3	potassium intermediate/small conductance calcium-activated channel, subfamily N, member 3	9.71873	4.43234	-5.28639	0.0463463	0.875819
ENSMUSG00000039648	Kyat1	kynurenine aminotransferase 1	12.8646	10.7556	-2.109	0.0476978	0.875819
ENSMUSG00000026768	Itga8	integrin alpha 8	10.0282	6.33409	-3.6941	0.0392422	0.875819
ENSMUSG00000024892	Pcx	pyruvate carboxylase	13.504	11.216	-2.28798	0.0418114	0.875819
ENSMUSG00000021390	Ogn	osteoglycin	13.4618	11.029	-2.43282	0.0379851	0.875819
ENSMUSG00000073557	Ppp1r12b	protein phosphatase 1, regulatory (inhibitor) subunit 12B	13.3289	10.9252	-2.40361	0.0387396	0.875819
ENSMUSG00000040666	Sh3bgr	SH3-binding domain glutamic acid-rich protein	11.0815	8.4665	-2.61496	0.0431909	0.875819
ENSMUSG00000020072	Pbld2	phenazine biosynthesis-like protein domain containing 2	10.6546	7.54853	-3.10603	0.0385126	0.875819
ENSMUSG00000031517	Gpm6a	glycoprotein m6a	9.35444	5.39854	-3.9559	0.0474706	0.875819
ENSMUSG00000034112	Atp2c2	ATPase, Ca++ transporting, type 2C, member 2	13.2369	11.0265	-2.21034	0.0441474	0.875819
ENSMUSG00000029361	Nos1	nitric oxide synthase 1, neuronal	9.51813	5.57146	-3.94667	0.0449852	0.875819
ENSMUSG00000021313	Ryr2	ryanodine receptor 2, cardiac	9.48393	5.1665	-4.31743	0.0444129	0.875819
ENSMUSG00000013523	Bcas1	breast carcinoma amplified sequence 1	13.4967	11.0104	-2.48631	0.0370364	0.875819
ENSMUSG00000034320	Slc26a2	solute carrier family 26 (sulfate transporter), member 2	17.4409	13.8054	-3.63548	0.0269703	0.875819
ENSMUSG00000022358	Fbxo32	F-box protein 32	14.2014	11.9506	-2.25083	0.0431045	0.875819
ENSMUSG00000033207	Mamdc2	MAM domain containing 2	9.38011	5.20202	-4.17809	0.0462117	0.875819
ENSMUSG00000027562	Car2	carbonic anhydrase 2	16.5958	14.1055	-2.49025	0.0436721	0.875819
ENSMUSG00000026389	Steap3	STEAP family member 3	11.3612	8.61553	-2.7457	0.0375963	0.875819
ENSMUSG00000079355	Ackr4	atypical chemokine receptor 4	10.0144	6.9913	-3.02309	0.0489983	0.875819
ENSMUSG00000020261	Slc36a1	solute carrier family 36 (proton/amino acid symporter), member 1	14.8452	12.2685	-2.57666	0.0359191	0.875819
ENSMUSG00000026469	Xpr1	xenotropic and polytropic retrovirus receptor 1	13.6458	11.5806	-2.06515	0.0488743	0.875819
ENSMUSG00000000530	Acvrl1	activin A receptor, type II-like 1	11.0269	8.23318	-2.79369	0.0398472	0.875819
ENSMUSG00000045019	Acer1	alkaline ceramidase 1	12.12	9.26897	-2.85106	0.0314142	0.875819
ENSMUSG00000047592	Nxpe5	neurexophilin and PC-esterase domain family, member 5	14.5835	11.9479	-2.63553	0.0340061	0.875819
ENSMUSG00000040808	S100g	S100 calcium binding protein G	10.6968	7.02143	-3.67538	0.0310531	0.875819
ENSMUSG00000024747	Aldh1a7	aldehyde dehydrogenase family 1, subfamily A7	10.1107	7.05095	-3.05976	0.0467564	0.875819
