# Supplementary material for: Transcriptome analysis of potential candidate genes and molecular pathways in colitis-associated colorectal cancer of Mkp-1-deficient mice
Source: BMC Cancer. 2021 May 25;21:607. doi: 10.1186/s12885-021-08200-0 (PMC8152130; doi:10.1186/s12885-021-08200-0)
Supplement: Supplementary file 4 — Additional file 4. The list of DEGs for carcinoma stage in wild type and Mkp-1 knockout mice. [file 12885_2021_8200_MOESM4_ESM.xlsx]

## Sheet: Sheet1
The list of DEGs for carcinoma stage in wild type and Mkp-1 knockout mice
Gene_ID	Symbol	description	X20WTC (G1)	X20WTT (G2)	G2_vs_G1_log2FoldChange	G2_vs_G1_Pvalue	G2_vs_G1_FDR
ENSMUSG00000058427	Cxcl2	chemokine (C-X-C motif) ligand 2	4.29075	9.41357	5.12282	0.0468797	0.895031
ENSMUSG00000098132	Rassf10	Ras association (RalGDS/AF-6) domain family (N-terminal) member 10	4.87799	9.69996	4.82198	0.0386013	0.895031
ENSMUSG00000044303	Cdkn2a	cyclin-dependent kinase inhibitor 2A	4.29075	9.09377	4.80302	0.0488188	0.895031
ENSMUSG00000057074	Ces1g	carboxylesterase 1G	4.98139	9.61688	4.63549	0.0384806	0.895031
ENSMUSG00000024680	Ms4a2	membrane-spanning 4-domains, subfamily A, member 2	4.64587	9.24337	4.5975	0.044354	0.895031
ENSMUSG00000002384	Bmp8b	bone morphogenetic protein 8b	5.4465	9.91633	4.46983	0.0331106	0.895031
ENSMUSG00000033825	Tpsb2	tryptase beta 2	5.55105	9.88888	4.33783	0.0330481	0.895031
ENSMUSG00000019737	Syne4	spectrin repeat containing, nuclear envelope family member 4	5.25342	9.52278	4.26936	0.0382239	0.895031
ENSMUSG00000037188	Grhl3	grainyhead-like 3 (Drosophila)	5.55105	9.76851	4.21746	0.0344776	0.895031
ENSMUSG00000037568	Vash2	vasohibin 2	5.4822	9.64085	4.15865	0.0362616	0.895031
ENSMUSG00000043903	Zfp469	zinc finger protein 469	5.79766	9.89349	4.09583	0.0326684	0.895031
ENSMUSG00000112714	AC127224.2	---	4.98139	9.06408	4.08269	0.0451272	0.895031
ENSMUSG00000017897	Eya2	EYA transcriptional coactivator and phosphatase 2	5.03044	9.02539	3.99494	0.0457768	0.895031
ENSMUSG00000021986	Amer2	APC membrane recruitment 2	5.16832	9.1307	3.96239	0.0441137	0.895031
ENSMUSG00000044041	Krt13	keratin 13	6.10297	10.0504	3.94743	0.0307862	0.895031
ENSMUSG00000043439	Epop	elongin BC and polycomb repressive complex 2 associated protein	5.51703	9.42211	3.90507	0.039667	0.895031
ENSMUSG00000022464	Slc38a4	solute carrier family 38, member 4	6.12572	9.94623	3.82051	0.0324767	0.895031
ENSMUSG00000024968	Rcor2	REST corepressor 2	5.4099	9.22153	3.81164	0.043057	0.895031
ENSMUSG00000054256	Msi1	musashi RNA-binding protein 1	6.46597	10.2661	3.80012	0.0286204	0.895031
ENSMUSG00000027399	Il1a	interleukin 1 alpha	5.79766	9.58872	3.79106	0.0375239	0.895031
ENSMUSG00000023868	Pde10a	phosphodiesterase 10A	6.17017	9.87495	3.70478	0.0339001	0.895031
ENSMUSG00000022176	Rem2	rad and gem related GTP binding protein 2	6.29586	9.98708	3.69122	0.0324902	0.895031
ENSMUSG00000020607	Fam84a	family with sequence similarity 84, member A	6.81294	10.4723	3.65936	0.0270063	0.895031
ENSMUSG00000028838	Extl1	exostoses (multiple)-like 1	6.19189	9.81301	3.62112	0.0351896	0.895031
ENSMUSG00000022178	Ajuba	ajuba LIM protein	6.92094	10.5168	3.59588	0.0269051	0.895031
ENSMUSG00000059854	Hydin	HYDIN, axonemal central pair apparatus protein	5.82572	9.41998	3.59426	0.0411252	0.895031
ENSMUSG00000086712	AI427809	expressed sequence AI427809	6.44803	10.031	3.58297	0.0325563	0.895031
ENSMUSG00000044005	Gls2	glutaminase 2 (liver, mitochondrial)	6.05636	9.60381	3.54745	0.0386753	0.895031
ENSMUSG00000097282	5031415H12Rik	RIKEN cDNA 5031415H12 gene	5.37234	8.9148	3.54246	0.0495475	0.895031
ENSMUSG00000063851	Rnf183	ring finger protein 183	5.82572	9.35012	3.5244	0.0427473	0.895031
ENSMUSG00000089789	Rdh1	retinol dehydrogenase 1 (all trans)	5.4465	8.96824	3.52174	0.0488596	0.895031
ENSMUSG00000028360	Slc44a5	solute carrier family 44, member 5	5.58428	9.09377	3.50949	0.0469619	0.895031
ENSMUSG00000045545	Krt14	keratin 14	6.94673	10.392	3.44529	0.0292658	0.895031
ENSMUSG00000102813	Gm37795	predicted gene, 37795	6.29586	9.73807	3.44221	0.0375801	0.895031
ENSMUSG00000109061	Map2k7	mitogen-activated protein kinase kinase 7	6.90788	10.3423	3.4344	0.029904	0.895031
ENSMUSG00000037664	Cdkn1c	cyclin-dependent kinase inhibitor 1C (P57)	7.41225	10.7113	3.29909	0.0272454	0.895031
ENSMUSG00000032281	Acsbg1	acyl-CoA synthetase bubblegum family member 1	6.75575	10.0463	3.29051	0.0348361	0.895031
ENSMUSG00000020042	Btbd11	BTB (POZ) domain containing 11	6.55247	9.84034	3.28787	0.0376747	0.895031
ENSMUSG00000020728	Cep112	centrosomal protein 112	6.75575	10.0366	3.28081	0.0350685	0.895031
ENSMUSG00000062175	Tgif2	TGFB-induced factor homeobox 2	6.23438	9.46198	3.2276	0.0441094	0.895031
ENSMUSG00000032496	Ltf	lactotransferrin	6.53558	9.75844	3.22286	0.0396363	0.895031
ENSMUSG00000028965	Tnfrsf9	tumor necrosis factor receptor superfamily, member 9	6.10297	9.27199	3.16902	0.048032	0.895031
ENSMUSG00000038775	Vill	villin-like	6.72628	9.88271	3.15642	0.0386782	0.895031
ENSMUSG00000059493	Nhs	NHS actin remodeling regulator	6.10297	9.24578	3.14281	0.0488678	0.895031
ENSMUSG00000037095	Lrg1	leucine-rich alpha-2-glycoprotein 1	7.39362	10.5238	3.13016	0.0309131	0.895031
ENSMUSG00000070304	Scn2b	sodium channel, voltage-gated, type II, beta	7.52779	10.6427	3.1149	0.02984	0.895031
ENSMUSG00000021061	Sptb	spectrin beta, erythrocytic	7.54477	10.6572	3.11246	0.0297209	0.895031
ENSMUSG00000020937	Plcd3	phospholipase C, delta 3	7.02142	10.1229	3.10146	0.0360856	0.895031
ENSMUSG00000055629	B4galnt4	beta-1,4-N-acetyl-galactosaminyl transferase 4	7.74172	10.8411	3.09943	0.0281132	0.895031
ENSMUSG00000022225	Cma1	chymase 1, mast cell	7.85497	10.9057	3.05075	0.0281055	0.895031
ENSMUSG00000036098	Myrf	myelin regulatory factor	7.45779	10.4876	3.02985	0.0325712	0.895031
ENSMUSG00000025787	Tgm4	transglutaminase 4 (prostate)	7.64266	10.668	3.02537	0.0306932	0.895031
ENSMUSG00000035818	Plekhs1	pleckstrin homology domain containing, family S member 1	7.67387	10.6427	2.96882	0.0317067	0.895031
ENSMUSG00000037035	Inhbb	inhibin beta-B	6.92094	9.87651	2.95556	0.0417722	0.895031
ENSMUSG00000069170	Adgrv1	adhesion G protein-coupled receptor V1	6.46597	9.40498	2.93901	0.0495122	0.895031
ENSMUSG00000036902	Neto2	neuropilin (NRP) and tolloid (TLL)-like 2	7.13791	10.06	2.92209	0.0396723	0.895031
ENSMUSG00000061068	Mcpt4	mast cell protease 4	7.27652	10.1969	2.92037	0.0378047	0.895031
ENSMUSG00000068744	Psrc1	proline/serine-rich coiled-coil 1	7.44879	10.3613	2.91248	0.0357929	0.895031
ENSMUSG00000049823	Zbtb12	zinc finger and BTB domain containing 12	6.88138	9.77019	2.8888	0.044614	0.895031
ENSMUSG00000028602	Tnfrsf8	tumor necrosis factor receptor superfamily, member 8	6.93389	9.81625	2.88236	0.0440072	0.895031
ENSMUSG00000074766	Ism1	isthmin 1, angiogenesis inhibitor	7.21419	10.0898	2.87558	0.0389703	0.895031
ENSMUSG00000022658	Tagln3	transgelin 3	6.8544	9.72778	2.87338	0.0455873	0.895031
ENSMUSG00000073000	Gm10451	predicted gene 10451	7.78524	10.6536	2.86837	0.0330833	0.895031
ENSMUSG00000027674	Pex5l	peroxisomal biogenesis factor 5-like	7.48444	10.3333	2.84882	0.0372073	0.895031
ENSMUSG00000029510	Gpc2	glypican 2 (cerebroglycan)	6.68092	9.52872	2.8478	0.0492934	0.895031
ENSMUSG00000059401	Mamld1	mastermind-like domain containing 1	7.32647	10.1642	2.83771	0.0396789	0.895031
ENSMUSG00000072437	Nanos1	nanos homolog 1 (Drosophila)	6.77026	9.5944	2.82413	0.048656	0.895031
ENSMUSG00000034634	Ly6d	lymphocyte antigen 6 complex, locus D	8.23571	11.0163	2.78057	0.0308825	0.895031
ENSMUSG00000042734	Ttc9	tetratricopeptide repeat domain 9	7.18199	9.94771	2.76572	0.0442475	0.895031
ENSMUSG00000024529	Lox	lysyl oxidase	7.80651	10.4998	2.69327	0.0379466	0.895031
ENSMUSG00000041608	Entpd3	ectonucleoside triphosphate diphosphohydrolase 3	7.73433	10.4136	2.67925	0.0393316	0.895031
ENSMUSG00000026556	Vangl2	vang-like 2 (van gogh, Drosophila)	7.6188	10.2838	2.66496	0.0413753	0.895031
ENSMUSG00000025321	Itgb8	integrin beta 8	8.41726	11.0777	2.66042	0.0323772	0.895031
ENSMUSG00000024736	Tmem132a	transmembrane protein 132A	8.70474	11.3624	2.65765	0.0301837	0.895031
ENSMUSG00000055333	Fat2	FAT atypical cadherin 2	7.22477	9.87495	2.65018	0.0480188	0.895031
ENSMUSG00000006435	Neurl1a	neuralized E3 ubiquitin protein ligase 1A	7.31662	9.96242	2.6458	0.0467461	0.895031
ENSMUSG00000037736	Limch1	LIM and calponin homology domains 1	7.66613	10.2954	2.6293	0.04198	0.895031
ENSMUSG00000024177	Nme4	NME/NM23 nucleoside diphosphate kinase 4	7.35563	9.96534	2.60971	0.0474797	0.895031
ENSMUSG00000108596	Itgam	integrin alpha M	7.6268	10.2313	2.6045	0.0431718	0.895031
ENSMUSG00000033032	Afap1l1	actin filament associated protein 1-like 1	8.91525	11.5078	2.59258	0.0303756	0.895031
ENSMUSG00000090191	9230105E05Rik	RIKEN cDNA 9230105E05 gene	7.6268	10.2105	2.5837	0.0440498	0.895031
ENSMUSG00000022180	Slc7a8	solute carrier family 7 (cationic amino acid transporter, y+ system), member 8	8.84501	11.4168	2.57178	0.0313333	0.895031
ENSMUSG00000051076	Vtcn1	V-set domain containing T cell activation inhibitor 1	7.73433	10.3047	2.57036	0.0429037	0.895031
ENSMUSG00000047878	A4galt	alpha 1,4-galactosyltransferase	7.88195	10.4464	2.56443	0.0413391	0.895031
ENSMUSG00000070565	Rasal2	RAS protein activator like 2	8.27186	10.8155	2.5436	0.0372744	0.895031
ENSMUSG00000027257	Pacsin3	protein kinase C and casein kinase substrate in neurons 3	8.37515	10.8943	2.51911	0.036943	0.895031
ENSMUSG00000041476	Smpx	small muscle protein, X-linked	8.65868	11.175	2.51628	0.0342754	0.895031
ENSMUSG00000018012	Rac3	RAS-related C3 botulinum substrate 3	8.21464	10.7286	2.514	0.0389157	0.895031
ENSMUSG00000032363	Adamts7	a disintegrin-like and metallopeptidase (reprolysin type) with thrombospondin type 1 motif, 7	7.78524	10.2977	2.51251	0.0446624	0.895031
ENSMUSG00000010051	Hyal1	hyaluronoglucosaminidase 1	7.92149	10.4274	2.50593	0.0429627	0.895031
ENSMUSG00000020646	Mboat2	membrane bound O-acyltransferase domain containing 2	8.42186	10.9246	2.50276	0.0369764	0.895031
ENSMUSG00000028859	Csf3r	colony stimulating factor 3 receptor (granulocyte)	8.04001	10.5396	2.49955	0.0415945	0.895031
ENSMUSG00000035914	Cd276	CD276 antigen	8.63905	11.1275	2.48842	0.0352876	0.895031
ENSMUSG00000028194	Ddah1	dimethylarginine dimethylaminohydrolase 1	9.16357	11.6463	2.48277	0.031624	0.895031
ENSMUSG00000049305	Ccdc71	coiled-coil domain containing 71	8.78911	11.2596	2.47046	0.0345193	0.895031
ENSMUSG00000068748	Ptprz1	protein tyrosine phosphatase, receptor type Z, polypeptide 1	9.62731	12.0925	2.46516	0.02994	0.895031
ENSMUSG00000003541	Ier3	immediate early response 3	9.19618	11.6563	2.46015	0.0320249	0.895031
ENSMUSG00000021994	Wnt5a	wingless-type MMTV integration site family, member 5A	8.96025	11.4168	2.45654	0.0336052	0.895031
ENSMUSG00000040010	Slc7a5	solute carrier family 7 (cationic amino acid transporter, y+ system), member 5	9.36344	11.8179	2.45444	0.0312919	0.895031
ENSMUSG00000020053	Igf1	insulin-like growth factor 1	9.96827	12.4125	2.44425	0.0293675	0.895031
ENSMUSG00000048644	Ctxn1	cortexin 1	8.3704	10.8146	2.44424	0.0395164	0.895031
ENSMUSG00000029304	Spp1	secreted phosphoprotein 1	8.61513	11.0345	2.41936	0.0377237	0.895031
ENSMUSG00000048924	Ccdc125	coiled-coil domain containing 125	7.92149	10.3355	2.41403	0.0467039	0.895031
ENSMUSG00000071180	Smim15	small integral membrane protein 15	9.71243	12.1239	2.41144	0.0308858	0.895031
ENSMUSG00000004633	Chn2	chimerin 2	8.36563	10.7719	2.40624	0.0409251	0.895031
ENSMUSG00000024579	Pcyox1l	prenylcysteine oxidase 1 like	8.46264	10.8664	2.40375	0.0398955	0.895031
ENSMUSG00000014813	Stc1	stanniocalcin 1	8.17702	10.5783	2.40125	0.0432511	0.895031
ENSMUSG00000029368	Alb	albumin	7.92798	10.3253	2.39733	0.0472497	0.895031
ENSMUSG00000034684	Sema3f	sema domain, immunoglobulin domain (Ig), short basic domain, secreted, (semaphorin) 3F	10.2373	12.6257	2.38836	0.0300059	0.895031
ENSMUSG00000025473	Adam8	a disintegrin and metallopeptidase domain 8	8.7457	11.1275	2.38176	0.0376943	0.895031
ENSMUSG00000020774	Aspa	aspartoacylase	9.40356	11.7839	2.38037	0.0330225	0.895031
ENSMUSG00000032487	Ptgs2	prostaglandin-endoperoxide synthase 2	9.56624	11.9425	2.3763	0.0323535	0.895031
ENSMUSG00000074221	Zfp568	zinc finger protein 568	8.96971	11.3429	2.37314	0.0360182	0.895031
ENSMUSG00000002489	Tiam1	T cell lymphoma invasion and metastasis 1	8.48481	10.8515	2.36664	0.0404985	0.895031
ENSMUSG00000020142	Slc1a4	solute carrier family 1 (glutamate/neutral amino acid transporter), member 4	10.1909	12.5486	2.3577	0.030792	0.895031
ENSMUSG00000026121	Sema4c	sema domain, immunoglobulin domain (Ig), transmembrane domain (TM) and short cytoplasmic domain, (semaphorin) 4C	9.14698	11.5023	2.35533	0.0352555	0.895031
ENSMUSG00000053580	Tanc2	tetratricopeptide repeat, ankyrin repeat and coiled-coil containing 2	9.29984	11.6545	2.35467	0.0342958	0.895031
ENSMUSG00000023972	Ptk7	PTK7 protein tyrosine kinase 7	9.87232	12.2179	2.34556	0.0319655	0.895031
ENSMUSG00000020303	Stc2	stanniocalcin 2	7.99129	10.3242	2.33289	0.0492716	0.895031
ENSMUSG00000024640	Psat1	phosphoserine aminotransferase 1	9.27716	11.6048	2.3276	0.0352311	0.895031
ENSMUSG00000040711	Sh3pxd2b	SH3 and PX domains 2B	10.0523	12.3798	2.32744	0.0318735	0.895031
ENSMUSG00000047501	Cldn4	claudin 4	11.8444	14.1628	2.31835	0.0304719	0.895031
ENSMUSG00000031434	Morc4	microrchidia 4	8.44013	10.7576	2.31748	0.0432496	0.895031
ENSMUSG00000037145	2210407C18Rik	RIKEN cDNA 2210407C18 gene	9.28981	11.6048	2.31496	0.0355323	0.895031
ENSMUSG00000002799	Jag2	jagged 2	8.28202	10.5849	2.30292	0.0460482	0.895031
ENSMUSG00000031465	Angpt2	angiopoietin 2	8.54934	10.8427	2.2934	0.0428568	0.895031
ENSMUSG00000021136	Smoc1	SPARC related modular calcium binding 1	8.44013	10.7235	2.28335	0.0448031	0.895031
ENSMUSG00000040998	Npnt	nephronectin	8.35122	10.6197	2.26846	0.0467483	0.895031
ENSMUSG00000029086	Prom1	prominin 1	11.8071	14.0718	2.26469	0.0316202	0.895031
ENSMUSG00000025921	Rdh10	retinol dehydrogenase 10 (all-trans)	11.3749	13.6244	2.24952	0.0319833	0.895031
ENSMUSG00000022385	Gtse1	G two S phase expressed protein 1	8.3704	10.6122	2.24184	0.0477228	0.895031
ENSMUSG00000031841	Cdh13	cadherin 13	10.4267	12.662	2.23523	0.0333387	0.895031
ENSMUSG00000041688	Amot	angiomotin	10.3743	12.5972	2.22298	0.0337543	0.895031
ENSMUSG00000033849	B3galt2	UDP-Gal:betaGlcNAc beta 1,3-galactosyltransferase, polypeptide 2	8.55773	10.7727	2.21498	0.046316	0.895031
ENSMUSG00000073131	Vma21	VMA21 vacuolar H+-ATPase homolog (S. cerevisiae)	8.5023	10.7166	2.21425	0.0471234	0.895031
ENSMUSG00000047407	Tgif1	TGFB-induced factor homeobox 1	10.3037	12.5148	2.21114	0.0342426	0.895031
ENSMUSG00000052563	D930048N14Rik	RIKEN cDNA D930048N14 gene	8.85866	11.0689	2.21021	0.0428255	0.895031
ENSMUSG00000068547	Clca4a	chloride channel accessory 4A	12.3976	14.6059	2.20833	0.0335339	0.895031
ENSMUSG00000030729	Pgm2l1	phosphoglucomutase 2-like 1	9.66856	11.8617	2.19313	0.0371272	0.895031
ENSMUSG00000021720	Rnf180	ring finger protein 180	9.14698	11.3389	2.19193	0.040681	0.895031
ENSMUSG00000039607	Rbms3	RNA binding motif, single stranded interacting protein	9.58484	11.7694	2.18453	0.0378579	0.895031
ENSMUSG00000024349	Tmem173	transmembrane protein 173	11.0671	13.2368	2.16962	0.0341645	0.895031
ENSMUSG00000037033	Clca3b	chloride channel accessory 3B	13.1581	15.3	2.14186	0.0369064	0.895031
ENSMUSG00000023039	Krt7	keratin 7	12.4413	14.5814	2.14004	0.0352718	0.895031
ENSMUSG00000040093	Bmf	BCL2 modifying factor	9.06696	11.2068	2.13985	0.0433048	0.895031
ENSMUSG00000003617	Cp	ceruloplasmin	10.5026	12.6266	2.12405	0.0362642	0.895031
ENSMUSG00000029838	Ptn	pleiotrophin	10.0553	12.1731	2.11779	0.0377861	0.895031
ENSMUSG00000053414	Hunk	hormonally upregulated Neu-associated kinase	10.1359	12.2428	2.10686	0.0378364	0.895031
ENSMUSG00000028766	Alpl	alkaline phosphatase, liver/bone/kidney	8.6742	10.7727	2.09851	0.0498724	0.895031
ENSMUSG00000001517	Foxm1	forkhead box M1	9.03426	11.1288	2.09451	0.045618	0.895031
ENSMUSG00000034906	Ncaph	non-SMC condensin I complex, subunit H	9.2228	11.315	2.09224	0.0440342	0.895031
ENSMUSG00000067071	Hes6	hairy and enhancer of split 6	11.4279	13.5197	2.09176	0.0360661	0.895031
ENSMUSG00000036768	Kif15	kinesin family member 15	8.97599	11.0641	2.08812	0.0465423	0.895031
ENSMUSG00000038400	Pmepa1	prostate transmembrane protein, androgen induced 1	11.2117	13.2887	2.07703	0.0366324	0.895031
ENSMUSG00000037362	Nov	nephroblastoma overexpressed gene	10.4187	12.4902	2.07148	0.0380807	0.895031
ENSMUSG00000068284	Usf3	upstream transcription factor family member 3	11.1205	13.1902	2.06969	0.0369283	0.895031
ENSMUSG00000030413	Pglyrp1	peptidoglycan recognition protein 1	12.5175	14.5867	2.06916	0.0372912	0.895031
ENSMUSG00000040498	Igsf23	immunoglobulin superfamily, member 23	9.32218	11.3898	2.06767	0.0441884	0.895031
ENSMUSG00000045763	Basp1	brain abundant, membrane attached signal protein 1	9.83829	11.8889	2.0506	0.0410217	0.895031
ENSMUSG00000016763	Scube1	signal peptide, CUB domain, EGF-like 1	10.2542	12.3001	2.04585	0.0394176	0.895031
ENSMUSG00000028601	Echdc2	enoyl Coenzyme A hydratase domain containing 2	9.34417	11.3866	2.04241	0.0447932	0.895031
ENSMUSG00000085795	Zfp703	zinc finger protein 703	9.46952	11.5093	2.03982	0.0441352	0.895031
ENSMUSG00000046138	9930021J03Rik	RIKEN cDNA 9930021J03 gene	9.58689	11.6262	2.03928	0.0432311	0.895031
ENSMUSG00000032300	1700017B05Rik	RIKEN cDNA 1700017B05 gene	9.83484	11.8715	2.03662	0.0414868	0.895031
ENSMUSG00000038368	Focad	focadhesin	10.4506	12.4697	2.01915	0.0397956	0.895031
ENSMUSG00000021340	Gpld1	glycosylphosphatidylinositol specific phospholipase D1	9.04624	11.0621	2.01582	0.0490115	0.895031
ENSMUSG00000028542	Slc6a9	solute carrier family 6 (neurotransmitter transporter, glycine), member 9	9.5971	11.6015	2.00438	0.0443313	0.895031
ENSMUSG00000046768	Rhoj	ras homolog family member J	10.7487	12.7517	2.00301	0.0396261	0.895031
ENSMUSG00000026479	Lamc2	laminin, gamma 2	12.2764	14.2676	1.99119	0.0393418	0.895031
ENSMUSG00000051934	Spats2	spermatogenesis associated, serine-rich 2	9.10467	11.0938	1.98913	0.0495875	0.895031
ENSMUSG00000029130	Rnf32	ring finger protein 32	9.5766	11.5629	1.98631	0.0452247	0.895031
ENSMUSG00000030107	Usp18	ubiquitin specific peptidase 18	9.70867	11.6845	1.97587	0.0447061	0.895031
ENSMUSG00000024810	Il33	interleukin 33	9.62531	11.5987	1.97334	0.0454004	0.895031
ENSMUSG00000053398	Phgdh	3-phosphoglycerate dehydrogenase	9.874	11.8447	1.97072	0.0442468	0.895031
ENSMUSG00000027333	Smox	spermine oxidase	10.1774	12.1463	1.96891	0.0427045	0.895031
ENSMUSG00000056737	Capg	capping protein (actin filament), gelsolin-like	10.6773	12.619	1.94166	0.0417976	0.895031
ENSMUSG00000033149	Phldb2	pleckstrin homology like domain, family B, member 2	10.5422	12.4828	1.94058	0.0424899	0.895031
ENSMUSG00000049866	Arl4c	ADP-ribosylation factor-like 4C	9.48719	11.4264	1.93918	0.048001	0.895031
ENSMUSG00000038415	Foxq1	forkhead box Q1	9.41745	11.344	1.92652	0.0492256	0.895031
ENSMUSG00000053477	Tcf4	transcription factor 4	11.7804	13.7033	1.92283	0.0411704	0.895031
ENSMUSG00000032690	Oas2	2-5 oligoadenylate synthetase 2	9.93001	11.8499	1.91987	0.0456072	0.895031
ENSMUSG00000070348	Ccnd1	cyclin D1	11.9228	13.839	1.91614	0.041388	0.895031
ENSMUSG00000031530	Dusp4	dual specificity phosphatase 4	9.77313	11.6823	1.90919	0.0470737	0.895031
ENSMUSG00000050953	Gja1	gap junction protein, alpha 1	10.6472	12.5332	1.886	0.0439477	0.895031
ENSMUSG00000006205	Htra1	HtrA serine peptidase 1	11.587	13.4619	1.87486	0.0434051	0.895031
ENSMUSG00000003847	Nfat5	nuclear factor of activated T cells 5	11.5544	13.4225	1.86816	0.0436999	0.895031
ENSMUSG00000017776	Crk	v-crk avian sarcoma virus CT10 oncogene homolog	11.9922	13.8561	1.86393	0.0437141	0.895031
ENSMUSG00000017493	Igfbp4	insulin-like growth factor binding protein 4	12.6421	14.5013	1.85923	0.0440978	0.895031
ENSMUSG00000036885	Arhgef26	Rho guanine nucleotide exchange factor (GEF) 26	10.3309	12.1787	1.84787	0.0465829	0.895031
ENSMUSG00000000957	Mmp14	matrix metallopeptidase 14 (membrane-inserted)	11.9094	13.7524	1.84308	0.0439867	0.895031
ENSMUSG00000020738	Sumo2	small ubiquitin-like modifier 2	10.8824	12.7233	1.84082	0.0451341	0.895031
ENSMUSG00000034177	Rnf43	ring finger protein 43	11.2716	13.1106	1.83898	0.0445698	0.895031
ENSMUSG00000053897	Slc39a8	solute carrier family 39 (metal ion transporter), member 8	10.0686	11.8966	1.82802	0.0487782	0.895031
ENSMUSG00000001525	Tubb5	tubulin, beta 5 class I	13.5035	15.3305	1.827	0.0477895	0.895031
ENSMUSG00000031502	Col4a1	collagen, type IV, alpha 1	12.8821	14.7047	1.82261	0.0459472	0.895031
ENSMUSG00000049521	Cdc42ep1	CDC42 effector protein (Rho GTPase binding) 1	10.0962	11.897	1.80078	0.0498686	0.895031
ENSMUSG00000015533	Itga2	integrin alpha 2	10.807	12.605	1.79796	0.0470626	0.895031
ENSMUSG00000046841	Ckap4	cytoskeleton-associated protein 4	10.864	12.645	1.78102	0.0476371	0.895031
ENSMUSG00000027907	S100a11	S100 calcium binding protein A11	12.78	14.5585	1.7785	0.0473776	0.895031
ENSMUSG00000025145	Lrrc45	leucine rich repeat containing 45	11.1506	12.9288	1.77812	0.0471774	0.895031
ENSMUSG00000029763	Exoc4	exocyst complex component 4	11.6099	13.3822	1.77233	0.0468947	0.895031
ENSMUSG00000019978	Epb41l2	erythrocyte membrane protein band 4.1 like 2	11.8431	13.615	1.77192	0.0467698	0.895031
ENSMUSG00000066357	Wdr6	WD repeat domain 6	10.8167	12.5883	1.77159	0.0481655	0.895031
ENSMUSG00000056124	B4galt6	UDP-Gal:betaGlcNAc beta 1,4-galactosyltransferase, polypeptide 6	11.2137	12.9721	1.75838	0.0479111	0.895031
ENSMUSG00000028664	Ephb2	Eph receptor B2	10.6869	12.4438	1.75685	0.0492021	0.895031
ENSMUSG00000009418	Nav1	neuron navigator 1	11.0117	12.7472	1.73551	0.0492805	0.895031
ENSMUSG00000032481	Smarcc1	SWI/SNF related, matrix associated, actin dependent regulator of chromatin, subfamily c, member 1	11.7335	13.4646	1.73106	0.0485412	0.895031
ENSMUSG00000016382	Pls3	plastin 3 (T-isoform)	11.5685	13.2925	1.72408	0.048969	0.895031
ENSMUSG00000020914	Top2a	topoisomerase (DNA) II alpha	12.19	13.9084	1.71841	0.049004	0.895031
ENSMUSG00000048612	Myof	myoferlin	11.911	13.6228	1.71181	0.0492761	0.895031
Gene_ID	Symbol	description	X20WTC	X20WTT	G2_vs_G1_log2FoldChange	G2_vs_G1_Pvalue	G2_vs_G1_FDR
ENSMUSG00000098557	Kctd12	potassium channel tetramerisation domain containing 12	11.4758	9.34788	-2.12788	0.0436359	0.895031
ENSMUSG00000017723	Wfdc2	WAP four-disulfide core domain 2	13.5108	11.3585	-2.15228	0.0360448	0.895031
ENSMUSG00000046186	Cd109	CD109 antigen	9.53896	6.5714	-2.96756	0.0484963	0.895031
ENSMUSG00000028716	Pdzk1ip1	PDZK1 interacting protein 1	12.0646	9.83395	-2.23065	0.0368736	0.895031
ENSMUSG00000035878	Hykk	hydroxylysine kinase 1	10.2836	7.67512	-2.60849	0.0442458	0.895031
ENSMUSG00000022836	Mylk	myosin, light polypeptide kinase	15.1382	12.9708	-2.16742	0.0373198	0.895031
ENSMUSG00000023243	Kcnk5	potassium channel, subfamily K, member 5	12.4464	10.5445	-1.90197	0.0458739	0.895031
ENSMUSG00000001156	Mxd1	MAX dimerization protein 1	16.1787	13.9422	-2.23651	0.0390361	0.895031
ENSMUSG00000027559	Car3	carbonic anhydrase 3	12.584	10.2458	-2.33817	0.0325279	0.895031
ENSMUSG00000002944	Cd36	CD36 antigen	11.0079	7.97112	-3.03679	0.0283833	0.895031
ENSMUSG00000031089	Slc6a14	solute carrier family 6 (neurotransmitter transporter), member 14	15.6796	13.1814	-2.49818	0.0306589	0.895031
ENSMUSG00000003032	Klf4	Kruppel-like factor 4 (gut)	15.4749	13.2254	-2.24956	0.0359979	0.895031
ENSMUSG00000043366	Olfr78	olfactory receptor 78	10.0846	7.4681	-2.6165	0.0473114	0.895031
ENSMUSG00000054641	Mmrn1	multimerin 1	11.7588	9.55806	-2.2007	0.0392733	0.895031
ENSMUSG00000023087	Noct	nocturnin	13.1264	10.8664	-2.25999	0.0335009	0.895031
ENSMUSG00000034570	Inpp5j	inositol polyphosphate 5-phosphatase J	12.8754	10.7843	-2.09105	0.0384778	0.895031
ENSMUSG00000006360	Crip1	cysteine-rich protein 1 (intestinal)	14.2513	12.4216	-1.82966	0.0470991	0.895031
ENSMUSG00000046804	Phgr1	proline/histidine/glycine-rich 1	14.5304	12.2062	-2.32418	0.0319922	0.895031
ENSMUSG00000003545	Fosb	FBJ osteosarcoma oncogene B	11.0919	8.91177	-2.18014	0.0457565	0.895031
ENSMUSG00000052485	Tmem171	transmembrane protein 171	12.546	10.2814	-2.26457	0.0343784	0.895031
ENSMUSG00000031636	Pdlim3	PDZ and LIM domain 3	12.3377	9.89349	-2.44418	0.0308303	0.895031
ENSMUSG00000051726	Kcnf1	potassium voltage-gated channel, subfamily F, member 1	9.42435	6.08283	-3.34152	0.0444825	0.895031
ENSMUSG00000038725	Pkhd1l1	polycystic kidney and hepatic disease 1-like 1	9.21752	5.94745	-3.27007	0.0487865	0.895031
ENSMUSG00000024124	Prss30	protease, serine 30	13.5819	11.8219	-1.75999	0.0497848	0.895031
ENSMUSG00000026574	Dpt	dermatopontin	13.1754	11.2732	-1.90223	0.0443718	0.895031
ENSMUSG00000025545	Clybl	citrate lyase beta like	11.4506	8.80485	-2.64578	0.031022	0.895031
ENSMUSG00000053012	Krcc1	lysine-rich coiled-coil 1	12.658	10.8403	-1.81767	0.0485911	0.895031
ENSMUSG00000022803	Popdc2	popeye domain containing 2	9.43122	6.35663	-3.07458	0.0483261	0.895031
ENSMUSG00000054545	Ugt1a6a	UDP glucuronosyltransferase 1 family, polypeptide A6A	10.1005	7.50875	-2.59174	0.0475717	0.895031
ENSMUSG00000027350	Chgb	chromogranin B	12.9627	10.7727	-2.18997	0.035525	0.895031
ENSMUSG00000073608	Gal3st2c	galactose-3-O-sulfotransferase 2C	12.1152	9.82915	-2.28607	0.0352215	0.895031
ENSMUSG00000032454	Rbp2	retinol binding protein 2, cellular	11.5617	9.08842	-2.47327	0.0337231	0.895031
ENSMUSG00000027016	Zfp385b	zinc finger protein 385B	9.5579	6.40911	-3.1488	0.0450074	0.895031
ENSMUSG00000038193	Hand2	heart and neural crest derivatives expressed transcript 2	9.36344	5.97091	-3.39253	0.0448498	0.895031
ENSMUSG00000060508	Nlrp9b	NLR family, pyrin domain containing 9B	12.6453	10.7122	-1.93307	0.0441606	0.895031
ENSMUSG00000026701	Prdx6	peroxiredoxin 6	17.0358	14.1306	-2.9051	0.0281272	0.895031
ENSMUSG00000069456	Rdh16	retinol dehydrogenase 16	13.4848	11.462	-2.02276	0.0399146	0.895031
ENSMUSG00000063430	Wscd2	WSC domain containing 2	9.6878	6.64618	-3.04162	0.0446864	0.895031
ENSMUSG00000055827	Gsdmc3	gasdermin C3	13.8612	11.4846	-2.37658	0.0304006	0.895031
ENSMUSG00000021665	Hexb	hexosaminidase B	13.6266	11.6113	-2.01528	0.0401643	0.895031
ENSMUSG00000044359	P2ry4	pyrimidinergic receptor P2Y, G-protein coupled, 4	10.2083	7.30228	-2.90605	0.0392959	0.895031
ENSMUSG00000024935	Slc1a1	solute carrier family 1 (neuronal/epithelial high affinity glutamate transporter, system Xag), member 1	11.7827	9.77186	-2.01082	0.0450779	0.895031
ENSMUSG00000090124	Ugt1a7c	UDP glucuronosyltransferase 1 family, polypeptide A7C	13.4185	11.6527	-1.7658	0.0496372	0.895031
ENSMUSG00000030935	Acsm3	acyl-CoA synthetase medium-chain family member 3	14.3741	12.5566	-1.81751	0.0477876	0.895031
ENSMUSG00000035226	Rims4	regulating synaptic membrane exocytosis 4	9.92515	5.66051	-4.26464	0.0326741	0.895031
ENSMUSG00000027750	Postn	periostin, osteoblast specific factor	14.5934	12.4179	-2.17551	0.0358938	0.895031
ENSMUSG00000021379	Id4	inhibitor of DNA binding 4	10.8949	8.34785	-2.54706	0.0379328	0.895031
ENSMUSG00000017316	Ppy	pancreatic polypeptide	11.1534	8.40926	-2.74414	0.0315357	0.895031
ENSMUSG00000017311	Pyy	peptide YY	12.2413	10.0911	-2.15023	0.0383947	0.895031
ENSMUSG00000037254	Itih2	inter-alpha trypsin inhibitor, heavy chain 2	10.0071	6.64618	-3.36091	0.0356173	0.895031
ENSMUSG00000102185	5033404E19Rik	RIKEN cDNA 5033404E19 gene	9.64316	6.08283	-3.56033	0.0388745	0.895031
ENSMUSG00000020672	Sntg2	syntrophin, gamma 2	9.65102	5.89935	-3.75168	0.0374826	0.895031
ENSMUSG00000055748	Gsdmc4	gasdermin C4	13.3703	11.438	-1.93235	0.0435561	0.895031
ENSMUSG00000095981	Ighv10-1	immunoglobulin heavy variable 10-1	11.0991	8.91177	-2.18734	0.0454235	0.895031
ENSMUSG00000109644	0610005C13Rik	RIKEN cDNA 0610005C13 gene	10.5694	7.32977	-3.23968	0.0301508	0.895031
ENSMUSG00000054252	Fgfr3	fibroblast growth factor receptor 3	11.5391	9.36348	-2.17562	0.041426	0.895031
ENSMUSG00000060961	Slc4a4	solute carrier family 4 (anion exchanger), member 4	13.2902	11.2832	-2.00698	0.0404775	0.895031
ENSMUSG00000092008	Cyp2c69	cytochrome P450, family 2, subfamily c, polypeptide 69	9.53259	5.63136	-3.90123	0.038592	0.895031
ENSMUSG00000022040	Ephx2	epoxide hydrolase 2, cytoplasmic	10.4862	8.05584	-2.43034	0.0459466	0.895031
ENSMUSG00000021236	Entpd5	ectonucleoside triphosphate diphosphohydrolase 5	13.5922	11.7597	-1.83245	0.0467358	0.895031
ENSMUSG00000063903	Klk1	kallikrein 1	16.8781	14.3966	-2.48153	0.035752	0.895031
ENSMUSG00000024673	Ms4a1	membrane-spanning 4-domains, subfamily A, member 1	11.4439	8.8687	-2.57516	0.0324214	0.895031
ENSMUSG00000033308	Dpyd	dihydropyrimidine dehydrogenase	10.3235	6.74475	-3.57876	0.0298012	0.895031
ENSMUSG00000074818	Pdzd7	PDZ domain containing 7	11.588	8.90874	-2.6793	0.0295754	0.895031
ENSMUSG00000026483	Fam129a	family with sequence similarity 129, member A	14.0652	11.958	-2.10715	0.0372741	0.895031
ENSMUSG00000048096	Lmod1	leiomodin 1 (smooth muscle)	11.913	9.89809	-2.01496	0.0441527	0.895031
ENSMUSG00000027500	Stmn2	stathmin-like 2	10.2491	7.12539	-3.12366	0.035312	0.895031
ENSMUSG00000022371	Col14a1	collagen, type XIV, alpha 1	12.1832	9.8211	-2.36212	0.0331436	0.895031
ENSMUSG00000110195	Pde2a	phosphodiesterase 2A, cGMP-stimulated	12.4977	10.639	-1.85872	0.0473821	0.895031
ENSMUSG00000050368	Hoxd10	homeobox D10	9.37536	6.32056	-3.0548	0.0496268	0.895031
ENSMUSG00000029727	Cyp3a13	cytochrome P450, family 3, subfamily a, polypeptide 13	11.3802	9.37671	-2.00353	0.048495	0.895031
ENSMUSG00000026398	Nr5a2	nuclear receptor subfamily 5, group A, member 2	11.3199	9.14108	-2.17879	0.0431015	0.895031
ENSMUSG00000035783	Acta2	actin, alpha 2, smooth muscle, aorta	16.6439	14.1947	-2.44915	0.0353895	0.895031
ENSMUSG00000031618	Nr3c2	nuclear receptor subfamily 3, group C, member 2	13.0452	11.2596	-1.78561	0.0491785	0.895031
ENSMUSG00000031613	Hpgd	hydroxyprostaglandin dehydrogenase 15 (NAD)	13.2286	10.9321	-2.29649	0.032533	0.895031
ENSMUSG00000034936	Arl4d	ADP-ribosylation factor-like 4D	9.99168	5.87468	-4.117	0.031757	0.895031
ENSMUSG00000078776	9530053A07Rik	RIKEN cDNA 9530053A07 gene	9.79814	6.61673	-3.18141	0.0408147	0.895031
ENSMUSG00000030724	Cd19	CD19 antigen	11.7294	9.61874	-2.11062	0.0420106	0.895031
ENSMUSG00000021194	Chga	chromogranin A	11.529	9.24578	-2.28322	0.0385342	0.895031
ENSMUSG00000034449	Dhrs11	dehydrogenase/reductase (SDR family) member 11	12.541	10.5248	-2.0162	0.0415583	0.895031
ENSMUSG00000030787	Lyve1	lymphatic vessel endothelial hyaluronan receptor 1	11.3926	9.37671	-2.01589	0.0479316	0.895031
ENSMUSG00000025037	Maoa	monoamine oxidase A	16.2442	14.0631	-2.18112	0.0410236	0.895031
ENSMUSG00000027861	Casq2	calsequestrin 2	9.23593	5.63136	-3.60458	0.0448311	0.895031
ENSMUSG00000062410	Hsd3b3	hydroxy-delta-5-steroid dehydrogenase, 3 beta- and steroid delta-isomerase 3	12.2903	10.2031	-2.08722	0.0400207	0.895031
ENSMUSG00000030340	Scnn1a	sodium channel, nonvoltage-gated 1 alpha	13.404	11.6335	-1.7705	0.0494436	0.895031
ENSMUSG00000048572	Tmem252	transmembrane protein 252	11.1013	8.40496	-2.69631	0.0328477	0.895031
ENSMUSG00000041372	B4galnt3	beta-1,4-N-acetyl-galactosaminyl transferase 3	12.1081	10.2494	-1.8587	0.048926	0.895031
ENSMUSG00000068699	Flnc	filamin C, gamma	12.9293	10.9171	-2.01223	0.0408614	0.895031
ENSMUSG00000033715	Akr1c14	aldo-keto reductase family 1, member C14	13.3194	11.2808	-2.03861	0.0394897	0.895031
ENSMUSG00000110494	Gm31774	predicted gene, 31774	9.21487	5.994	-3.22087	0.0495578	0.895031
ENSMUSG00000062760	1810041L15Rik	RIKEN cDNA 1810041L15 gene	9.97455	6.84973	-3.12482	0.0390334	0.895031
ENSMUSG00000018554	Ybx2	Y box protein 2	10.7302	8.41782	-2.31243	0.0460564	0.895031
ENSMUSG00000039760	Il22ra2	interleukin 22 receptor, alpha 2	10.2097	6.44306	-3.76661	0.0300124	0.895031
ENSMUSG00000021947	Cryl1	crystallin, lambda 1	12.8655	10.7827	-2.08281	0.0387431	0.895031
ENSMUSG00000023092	Fhl1	four and a half LIM domains 1	14.208	12.3236	-1.8844	0.0448807	0.895031
ENSMUSG00000034157	Cipc	CLOCK interacting protein, circadian	13.104	10.9705	-2.13355	0.0369109	0.895031
ENSMUSG00000050936	Gm42743	predicted gene 42743	10.588	8.14105	-2.44695	0.0439272	0.895031
ENSMUSG00000020407	Upp1	uridine phosphorylase 1	12.9731	11.0324	-1.94071	0.0437011	0.895031
ENSMUSG00000032548	Slco2a1	solute carrier organic anion transporter family, member 2a1	13.4396	11.1501	-2.28952	0.0325434	0.895031
ENSMUSG00000050097	Ces2b	carboxyesterase 2B	9.94608	7.1149	-2.83118	0.0445855	0.895031
ENSMUSG00000030954	Gp2	glycoprotein 2 (zymogen granule membrane)	10.8874	7.63896	-3.24849	0.0269696	0.895031
ENSMUSG00000034731	Dgkh	diacylglycerol kinase, eta	11.1247	8.98562	-2.13913	0.0464476	0.895031
ENSMUSG00000073420	Btnl5-ps	butyrophilin-like 5, pseudogene	11.9933	9.86716	-2.12617	0.0402783	0.895031
ENSMUSG00000028518	Prkaa2	protein kinase, AMP-activated, alpha 2 catalytic subunit	13.7056	11.905	-1.80067	0.0479888	0.895031
ENSMUSG00000003657	Calb2	calbindin 2	9.35143	5.79804	-3.55338	0.0434319	0.895031
ENSMUSG00000023046	Igfbp6	insulin-like growth factor binding protein 6	10.4906	7.41777	-3.07281	0.033088	0.895031
ENSMUSG00000031075	Ano1	anoctamin 1, calcium activated chloride channel	14.8229	12.7202	-2.10261	0.0384711	0.895031
ENSMUSG00000047793	Sned1	sushi, nidogen and EGF-like domains 1	12.1081	9.98995	-2.11814	0.0398755	0.895031
ENSMUSG00000030399	Ckm	creatine kinase, muscle	9.93967	6.39183	-3.54784	0.0347873	0.895031
ENSMUSG00000074115	Saa1	serum amyloid A 1	16.7752	14.5077	-2.26759	0.0410677	0.895031
ENSMUSG00000068551	Zfp467	zinc finger protein 467	11.3162	8.47227	-2.8439	0.0286625	0.895031
ENSMUSG00000030214	Plbd1	phospholipase B domain containing 1	13.1334	11.0784	-2.05506	0.0393455	0.895031
ENSMUSG00000038020	Rapgefl1	Rap guanine nucleotide exchange factor (GEF)-like 1	13.4361	11.2006	-2.23548	0.0338631	0.895031
ENSMUSG00000042254	Cilp	cartilage intermediate layer protein, nucleotide pyrophosphohydrolase	10.8957	8.61314	-2.28261	0.0446294	0.895031
ENSMUSG00000026587	Astn1	astrotactin 1	9.84687	5.57122	-4.27565	0.0337714	0.895031
ENSMUSG00000027188	Pamr1	peptidase domain containing associated with muscle regeneration 1	12.226	9.88579	-2.34017	0.0334815	0.895031
ENSMUSG00000074715	Ccl28	chemokine (C-C motif) ligand 28	13.8407	11.6973	-2.14334	0.0361746	0.895031
ENSMUSG00000066842	Hmcn1	hemicentin 1	11.5742	9.5464	-2.02775	0.0459668	0.895031
ENSMUSG00000031163	Glod5	glyoxalase domain containing 5	11.2805	9.11236	-2.16814	0.0440839	0.895031
ENSMUSG00000026628	Atf3	activating transcription factor 3	13.039	10.7967	-2.24231	0.0340493	0.895031
ENSMUSG00000035258	Abi3bp	ABI gene family, member 3 (NESH) binding protein	12.1434	10.1346	-2.00874	0.043573	0.895031
ENSMUSG00000074207	Adh1	alcohol dehydrogenase 1 (class I)	16.889	14.0605	-2.82843	0.028737	0.895031
ENSMUSG00000079445	B3gnt7	UDP-GlcNAc:betaGal beta-1,3-N-acetylglucosaminyltransferase 7	15.8876	13.724	-2.16357	0.0400098	0.895031
ENSMUSG00000025006	Sorbs1	sorbin and SH3 domain containing 1	11.7965	9.87028	-1.92619	0.0480653	0.895031
ENSMUSG00000022840	Adcy5	adenylate cyclase 5	11.295	8.9148	-2.38019	0.0379036	0.895031
ENSMUSG00000027318	Adam33	a disintegrin and metallopeptidase domain 33	10.2426	6.94759	-3.29497	0.0332837	0.895031
ENSMUSG00000024395	Lims2	LIM and senescent cell antigen like domains 2	10.7413	8.21169	-2.52965	0.0393216	0.895031
ENSMUSG00000064373	Selenop	selenoprotein P	15.9495	13.3462	-2.60325	0.0293678	0.895031
ENSMUSG00000000394	Gcg	glucagon	11.4388	9.08574	-2.35302	0.0374078	0.895031
ENSMUSG00000031732	Phlpp2	PH domain and leucine rich repeat protein phosphatase 2	13.5177	11.1229	-2.39476	0.0301279	0.895031
ENSMUSG00000045954	Cavin2	caveolae associated 2	11.6013	9.42423	-2.17706	0.0410845	0.895031
ENSMUSG00000022445	Cyp2d26	cytochrome P450, family 2, subfamily d, polypeptide 26	10.8263	8.57537	-2.25089	0.0467454	0.895031
ENSMUSG00000029802	Abcg2	ATP-binding cassette, sub-family G (WHITE), member 2	12.2764	10.2649	-2.01149	0.0428838	0.895031
ENSMUSG00000026166	Ccl20	chemokine (C-C motif) ligand 20	10.4347	7.89956	-2.53517	0.0439983	0.895031
ENSMUSG00000102577	Gm37969	predicted gene, 37969	12.2111	10.049	-2.16206	0.0381696	0.895031
ENSMUSG00000105606	Igkv2-109	immunoglobulin kappa variable 2-109	13.3085	11.077	-2.23145	0.0340567	0.895031
ENSMUSG00000020467	Efemp1	epidermal growth factor-containing fibulin-like extracellular matrix protein 1	11.6879	9.59628	-2.09164	0.0432273	0.895031
ENSMUSG00000029269	Sult1b1	sulfotransferase family 1B, member 1	13.7265	11.9668	-1.75967	0.049742	0.895031
ENSMUSG00000008193	Spib	Spi-B transcription factor (Spi-1/PU.1 related)	11.6018	9.28609	-2.31571	0.0371816	0.895031
ENSMUSG00000024190	Dusp1	dual specificity phosphatase 1	13.2791	10.8773	-2.40182	0.0301299	0.895031
ENSMUSG00000029563	Foxp2	forkhead box P2	10.2773	6.30218	-3.97509	0.028458	0.895031
ENSMUSG00000027792	Bche	butyrylcholinesterase	11.1903	8.42633	-2.76396	0.030886	0.895031
ENSMUSG00000103711	Tstd1	thiosulfate sulfurtransferase (rhodanese)-like domain containing 1	12.3567	10.3996	-1.95712	0.0441602	0.895031
ENSMUSG00000073408	Dpcr1	diffuse panbronchiolitis critical region 1 (human)	9.04326	4.60125	-4.44201	0.046828	0.895031
ENSMUSG00000043088	Il17re	interleukin 17 receptor E	10.9902	8.46402	-2.52618	0.0373824	0.895031
ENSMUSG00000057378	Ryr3	ryanodine receptor 3	9.79104	6.2647	-3.52634	0.0370011	0.895031
ENSMUSG00000028088	Fmo5	flavin containing monooxygenase 5	11.2504	9.19936	-2.05105	0.0480792	0.895031
ENSMUSG00000020080	Hkdc1	hexokinase domain containing 1	9.22016	4.92332	-4.29684	0.0433586	0.895031
ENSMUSG00000030987	Stim1	stromal interaction molecule 1	13.6188	11.5163	-2.10251	0.0374169	0.895031
ENSMUSG00000037408	Cnnm4	cyclin M4	14.8421	13.0303	-1.81183	0.0491157	0.895031
ENSMUSG00000042499	Hoxd11	homeobox D11	10.6657	7.86241	-2.80333	0.0353427	0.895031
ENSMUSG00000006221	Hspb7	heat shock protein family, member 7 (cardiovascular)	10.8035	7.60186	-3.20165	0.0282384	0.895031
ENSMUSG00000014030	Pax5	paired box 5	11.1916	9.08842	-2.10322	0.0469046	0.895031
ENSMUSG00000028860	Sytl1	synaptotagmin-like 1	12.5045	10.5963	-1.90825	0.0454568	0.895031
ENSMUSG00000060600	Eno3	enolase 3, beta muscle	15.0976	12.6282	-2.4694	0.0297731	0.895031
ENSMUSG00000076583	Igkv8-24	immunoglobulin kappa chain variable 8-24	12.3471	10.5098	-1.83724	0.0487625	0.895031
ENSMUSG00000004988	Fxyd4	FXYD domain-containing ion transport regulator 4	10.5674	7.95944	-2.60794	0.0404656	0.895031
ENSMUSG00000045775	Slc16a5	solute carrier family 16 (monocarboxylic acid transporters), member 5	11.3364	8.87493	-2.46149	0.0356277	0.895031
ENSMUSG00000021250	Fos	FBJ osteosarcoma oncogene	13.4091	11.5759	-1.83323	0.0468208	0.895031
ENSMUSG00000090264	Eif4ebp3	eukaryotic translation initiation factor 4E binding protein 3	11.8559	9.54835	-2.30759	0.0358783	0.895031
ENSMUSG00000017639	Rab11fip4	RAB11 family interacting protein 4 (class II)	12.6934	10.7508	-1.94258	0.043704	0.895031
ENSMUSG00000061959	Ces1e	carboxylesterase 1E	9.23854	5.77156	-3.46698	0.0460407	0.895031
ENSMUSG00000021567	Nkd2	naked cuticle 2 homolog (Drosophila)	9.96197	7.14615	-2.81581	0.0446555	0.895031
ENSMUSG00000096355	Ighv8-4	immunoglobulin heavy variable V8-4	9.68014	5.22599	-4.45415	0.0366544	0.895031
ENSMUSG00000094686	Ccl21a	chemokine (C-C motif) ligand 21A (serine)	13.114	11.0743	-2.03969	0.0396835	0.895031
ENSMUSG00000081169	Gm12551	predicted gene 12551	10.2491	7.17674	-3.07231	0.0360466	0.895031
ENSMUSG00000020439	Smtn	smoothelin	13.4352	11.6563	-1.77892	0.049057	0.895031
ENSMUSG00000058921	Slc10a5	solute carrier family 10 (sodium/bile acid cotransporter family), member 5	11.7619	9.85932	-1.90263	0.0492099	0.895031
ENSMUSG00000050711	Scg2	secretogranin II	10.5166	7.68224	-2.83439	0.0365528	0.895031
ENSMUSG00000060224	Pyroxd2	pyridine nucleotide-disulphide oxidoreductase domain 2	12.3654	10.1398	-2.22561	0.0358894	0.895031
ENSMUSG00000020081	Tacr2	tachykinin receptor 2	9.36344	5.77156	-3.59188	0.0429054	0.895031
ENSMUSG00000104737	Gm42937	predicted gene 42937	9.91539	7.27427	-2.64113	0.0495461	0.895031
ENSMUSG00000072999	Gm15401	predicted gene 15401	12.945	11.0268	-1.91818	0.0440951	0.895031
ENSMUSG00000027556	Car1	carbonic anhydrase 1	15.4807	13.5404	-1.94028	0.0461107	0.895031
ENSMUSG00000033174	Mgll	monoglyceride lipase	11.1233	8.98562	-2.13771	0.0465095	0.895031
ENSMUSG00000067297	Ifit1bl2	interferon induced protein with tetratricopeptide repeats 1B like 2	10.7312	7.73116	-3.00002	0.0314756	0.895031
ENSMUSG00000030364	Clec2h	C-type lectin domain family 2, member h	14.5008	12.5339	-1.96691	0.0422751	0.895031
ENSMUSG00000020838	Slc6a4	solute carrier family 6 (neurotransmitter transporter, serotonin), member 4	10.6304	7.91174	-2.71864	0.0373612	0.895031
ENSMUSG00000031844	Hsd17b2	hydroxysteroid (17-beta) dehydrogenase 2	13.8877	11.5619	-2.32577	0.0315237	0.895031
ENSMUSG00000053846	Lipg	lipase, endothelial	12.0796	9.95949	-2.12012	0.0400727	0.895031
ENSMUSG00000024105	Themis3	thymocyte selection associated family member 3	12.5924	10.5503	-2.0421	0.0405147	0.895031
ENSMUSG00000026418	Tnni1	troponin I, skeletal, slow 1	12.2623	9.89962	-2.36273	0.0328549	0.895031
ENSMUSG00000064254	Ethe1	ethylmalonic encephalopathy 1	14.4911	12.6534	-1.83776	0.0471651	0.895031
ENSMUSG00000053963	Stum	mechanosensory transduction mediator	11.0412	7.9942	-3.047	0.0279679	0.895031
ENSMUSG00000000794	Kcnn3	potassium intermediate/small conductance calcium-activated channel, subfamily N, member 3	10.0686	6.88721	-3.18134	0.0369229	0.895031
ENSMUSG00000041828	Abca8a	ATP-binding cassette, sub-family A (ABC1), member 8a	10.0846	5.94745	-4.13716	0.0305437	0.895031
ENSMUSG00000026768	Itga8	integrin alpha 8	9.90557	6.98264	-2.92293	0.0434055	0.895031
ENSMUSG00000023484	Prph	peripherin	9.04922	5.63136	-3.41786	0.0496497	0.895031
ENSMUSG00000073557	Ppp1r12b	protein phosphatase 1, regulatory (inhibitor) subunit 12B	13.4781	11.4189	-2.05921	0.0387987	0.895031
ENSMUSG00000026062	Slc9a2	solute carrier family 9 (sodium/hydrogen exchanger), member 2	14.487	12.1071	-2.37986	0.0306794	0.895031
ENSMUSG00000040666	Sh3bgr	SH3-binding domain glutamic acid-rich protein	10.705	8.44321	-2.26177	0.0478264	0.895031
ENSMUSG00000020072	Pbld2	phenazine biosynthesis-like protein domain containing 2	10.2747	7.72427	-2.55046	0.0457685	0.895031
ENSMUSG00000002831	Plin4	perilipin 4	10.8	7.61682	-3.18316	0.0284764	0.895031
ENSMUSG00000031517	Gpm6a	glycoprotein m6a	9.14976	5.63136	-3.51841	0.046931	0.895031
ENSMUSG00000023034	Nr4a1	nuclear receptor subfamily 4, group A, member 1	13.2174	10.9358	-2.28155	0.0329029	0.895031
ENSMUSG00000001663	Gstt1	glutathione S-transferase, theta 1	11.366	8.94473	-2.42125	0.0363212	0.895031
ENSMUSG00000021313	Ryr2	ryanodine receptor 2, cardiac	9.77853	5.79804	-3.98049	0.0348314	0.895031
ENSMUSG00000033327	Tnxb	tenascin XB	12.9532	10.8788	-2.07432	0.038861	0.895031
ENSMUSG00000032028	Nxpe2	neurexophilin and PC-esterase domain family, member 2	12.9116	10.6354	-2.27627	0.0333927	0.895031
ENSMUSG00000034320	Slc26a2	solute carrier family 26 (sulfate transporter), member 2	17.0453	14.1452	-2.90004	0.0282498	0.895031
ENSMUSG00000022358	Fbxo32	F-box protein 32	13.8357	11.8904	-1.9453	0.0424171	0.895031
ENSMUSG00000033207	Mamdc2	MAM domain containing 2	9.52405	6.06113	-3.46292	0.0415702	0.895031
ENSMUSG00000031173	Otc	ornithine transcarbamylase	8.8347	4.77125	-4.06344	0.0492873	0.895031
ENSMUSG00000027562	Car2	carbonic anhydrase 2	15.8871	13.6809	-2.20624	0.0387109	0.895031
ENSMUSG00000026380	Tfcp2l1	transcription factor CP2-like 1	15.2104	13.3708	-1.83957	0.0491577	0.895031
ENSMUSG00000020261	Slc36a1	solute carrier family 36 (proton/amino acid symporter), member 1	14.5652	12.3866	-2.1786	0.0357626	0.895031
ENSMUSG00000026149	Tm4sf20	transmembrane 4 L six family member 20	15.2222	13.3588	-1.86337	0.0481977	0.895031
ENSMUSG00000074218	Cox7a1	cytochrome c oxidase subunit VIIa 1	10.704	8.37009	-2.33395	0.0456094	0.895031
ENSMUSG00000047592	Nxpe5	neurexophilin and PC-esterase domain family, member 5	14.5317	12.25	-2.28169	0.0330219	0.895031
ENSMUSG00000019772	Vip	vasoactive intestinal polypeptide	10.784	8.24094	-2.54304	0.039285	0.895031
ENSMUSG00000028967	Errfi1	ERBB receptor feedback inhibitor 1	13.8905	12.0858	-1.80476	0.0478249	0.895031
Gene_ID	Symbol	description	X20MC	X20MT	G2_vs_G1_log2FoldChange	G2_vs_G1_Pvalue	G2_vs_G1_FDR
ENSMUSG00000022871	Fetub	fetuin beta	3.5618	9.40519	5.84339	0.0477436	0.89007
ENSMUSG00000081683	Fzd10	frizzled class receptor 10	3.5618	9.33228	5.77049	0.0479187	0.89007
ENSMUSG00000027376	Prom2	prominin 2	3.5618	9.14021	5.57841	0.0485997	0.89007
ENSMUSG00000058427	Cxcl2	chemokine (C-X-C motif) ligand 2	3.82892	9.357	5.52808	0.044122	0.89007
ENSMUSG00000035896	Rnase1	ribonuclease, RNase A family, 1 (pancreatic)	3.70153	8.89948	5.19795	0.0480168	0.89007
ENSMUSG00000048450	Msx1	msh homeobox 1	3.94596	9.11145	5.16549	0.0443203	0.89007
ENSMUSG00000098132	Rassf10	Ras association (RalGDS/AF-6) domain family (N-terminal) member 10	4.57402	9.56828	4.99426	0.0361408	0.89007
ENSMUSG00000044294	Krt84	keratin 84	5.06292	10.0366	4.97373	0.029785	0.89007
ENSMUSG00000021986	Amer2	APC membrane recruitment 2	4.24905	9.18033	4.93128	0.0415407	0.89007
ENSMUSG00000025075	Habp2	hyaluronic acid binding protein 2	4.95534	9.83276	4.87742	0.0320056	0.89007
ENSMUSG00000085111	Ascl4	achaete-scute family bHLH transcription factor 4	4.15492	9.02816	4.87324	0.0435042	0.89007
ENSMUSG00000044041	Krt13	keratin 13	4.83908	9.64626	4.80718	0.0342745	0.89007
ENSMUSG00000043924	Ncmap	noncompact myelin associated protein	4.42067	9.05431	4.63364	0.0422007	0.89007
ENSMUSG00000061068	Mcpt4	mast cell protease 4	4.83908	9.4469	4.60782	0.0365565	0.89007
ENSMUSG00000043903	Zfp469	zinc finger protein 469	5.68485	10.2822	4.59738	0.0263113	0.89007
ENSMUSG00000025270	Alas2	aminolevulinic acid synthase 2, erythroid	4.64499	9.23659	4.5916	0.0395161	0.89007
ENSMUSG00000102813	Gm37795	predicted gene, 37795	5.50578	10.0301	4.5243	0.0291164	0.89007
ENSMUSG00000043760	Pkhd1	polycystic kidney and hepatic disease 1	5.75069	10.2739	4.52322	0.0264373	0.89007
ENSMUSG00000074796	Slc4a11	solute carrier family 4, sodium bicarbonate transporter-like, member 11	5.75069	10.2637	4.51298	0.0265533	0.89007
ENSMUSG00000028626	Col9a2	collagen, type IX, alpha 2	5.38658	9.87859	4.49201	0.0309329	0.89007
ENSMUSG00000028360	Slc44a5	solute carrier family 44, member 5	5.68485	10.1581	4.47329	0.0277236	0.89007
ENSMUSG00000017897	Eya2	EYA transcriptional coactivator and phosphatase 2	4.33741	8.78446	4.44705	0.0459195	0.89007
ENSMUSG00000046714	Foxc2	forkhead box C2	4.42067	8.84561	4.42495	0.0450472	0.89007
ENSMUSG00000007682	Dio2	deiodinase, iodothyronine, type II	4.71263	9.07998	4.36735	0.0417629	0.89007
ENSMUSG00000037035	Inhbb	inhibin beta-B	5.87399	10.2201	4.34609	0.0272945	0.89007
ENSMUSG00000063851	Rnf183	ring finger protein 183	4.83908	9.14832	4.30924	0.0409074	0.89007
ENSMUSG00000029380	Cxcl1	chemokine (C-X-C motif) ligand 1	4.89838	9.14224	4.24386	0.0411757	0.89007
ENSMUSG00000025383	Il23a	interleukin 23, alpha subunit p19	4.49938	8.73951	4.24013	0.0468491	0.89007
ENSMUSG00000054146	Krt15	keratin 15	5.01013	9.15035	4.14021	0.0414765	0.89007
ENSMUSG00000027399	Il1a	interleukin 1 alpha	5.01013	9.13818	4.12804	0.0417019	0.89007
ENSMUSG00000062175	Tgif2	TGFB-induced factor homeobox 2	5.30128	9.37785	4.07657	0.0386308	0.89007
ENSMUSG00000112714	AC127224.2	---	5.11385	9.18428	4.07043	0.0413539	0.89007
ENSMUSG00000006403	Adamts4	a disintegrin-like and metallopeptidase (reprolysin type) with thrombospondin type 1 motif, 4	5.75069	9.75918	4.00848	0.0339851	0.89007
ENSMUSG00000043439	Epop	elongin BC and polycomb repressive complex 2 associated protein	5.06292	9.04781	3.98489	0.0437614	0.89007
ENSMUSG00000015053	Gata2	GATA binding protein 2	5.54341	9.49223	3.94882	0.0378833	0.89007
ENSMUSG00000028838	Extl1	exostoses (multiple)-like 1	6.67076	10.6061	3.93537	0.0254087	0.89007
ENSMUSG00000015709	Arnt2	aryl hydrocarbon receptor nuclear translocator 2	6.86164	10.7924	3.93076	0.0238923	0.89007
ENSMUSG00000035916	Ptprq	protein tyrosine phosphatase, receptor type, Q	5.2106	9.14021	3.92961	0.0428634	0.89007
ENSMUSG00000040714	Klc3	kinesin light chain 3	5.38658	9.29622	3.90964	0.0408654	0.89007
ENSMUSG00000032313	Tmem266	transmembrane protein 266	5.11385	9.01269	3.89884	0.0449092	0.89007
ENSMUSG00000038496	Slc19a3	solute carrier family 19, member 3	5.50578	9.37093	3.86516	0.0401904	0.89007
ENSMUSG00000074766	Ism1	isthmin 1, angiogenesis inhibitor	6.81623	10.6639	3.84764	0.0255007	0.89007
ENSMUSG00000002384	Bmp8b	bone morphogenetic protein 8b	5.9319	9.73783	3.80593	0.035782	0.89007
ENSMUSG00000022415	Syngr1	synaptogyrin 1	6.50896	10.3096	3.80066	0.029167	0.89007
ENSMUSG00000031383	Dusp9	dual specificity phosphatase 9	5.01013	8.78446	3.77432	0.0492907	0.89007
ENSMUSG00000044927	H1fx	H1 histone family, member X	5.06292	8.82298	3.76006	0.0488945	0.89007
ENSMUSG00000055333	Fat2	FAT atypical cadherin 2	6.04118	9.79966	3.75848	0.0354212	0.89007
ENSMUSG00000042734	Ttc9	tetratricopeptide repeat domain 9	7.09499	10.8433	3.74827	0.0247887	0.89007
ENSMUSG00000032281	Acsbg1	acyl-CoA synthetase bubblegum family member 1	6.06725	9.80737	3.74011	0.035497	0.89007
ENSMUSG00000037568	Vash2	vasohibin 2	6.34812	10.0356	3.68743	0.033204	0.89007
ENSMUSG00000026556	Vangl2	vang-like 2 (van gogh, Drosophila)	7.19297	10.876	3.68302	0.0250746	0.89007
ENSMUSG00000040828	Catsperd	cation channel sperm associated auxiliary subunit delta	5.84414	9.52376	3.67962	0.0398652	0.89007
ENSMUSG00000025938	Slco5a1	solute carrier organic anion transporter family, member 5A1	5.75069	9.4018	3.65111	0.0418574	0.89007
ENSMUSG00000046449	C77370	expressed sequence C77370	5.90324	9.54081	3.63757	0.040074	0.89007
ENSMUSG00000024968	Rcor2	REST corepressor 2	5.75069	9.38473	3.63404	0.0422982	0.89007
ENSMUSG00000028655	Mfsd2a	major facilitator superfamily domain containing 2A	6.96233	10.5831	3.6208	0.0281046	0.89007
ENSMUSG00000025196	Cpn1	carboxypeptidase N, polypeptide 1	6.96233	10.5764	3.61405	0.0282327	0.89007
ENSMUSG00000059854	Hydin	HYDIN, axonemal central pair apparatus protein	5.46713	9.07147	3.60435	0.0471785	0.89007
ENSMUSG00000022176	Rem2	rad and gem related GTP binding protein 2	6.54652	10.1101	3.56362	0.0336404	0.89007
ENSMUSG00000022178	Ajuba	ajuba LIM protein	7.39177	10.9364	3.54462	0.0258925	0.89007
ENSMUSG00000059493	Nhs	NHS actin remodeling regulator	6.06725	9.59969	3.53243	0.0405464	0.89007
ENSMUSG00000054256	Msi1	musashi RNA-binding protein 1	7.01687	10.5421	3.52528	0.0294562	0.89007
ENSMUSG00000103749	Pcdhgb5	protocadherin gamma subfamily B, 5	5.90324	9.37785	3.47461	0.0444886	0.89007
ENSMUSG00000032796	Lama1	laminin, alpha 1	7.38142	10.813	3.43154	0.0280577	0.89007
ENSMUSG00000050640	Tmem150c	transmembrane protein 150C	6.4704	9.79966	3.32926	0.040697	0.89007
ENSMUSG00000020728	Cep112	centrosomal protein 112	7.18108	10.5063	3.32522	0.0322426	0.89007
ENSMUSG00000086712	AI427809	expressed sequence AI427809	6.7209	10.0443	3.32338	0.0375862	0.89007
ENSMUSG00000070337	Gpr179	G protein-coupled receptor 179	6.01463	9.32514	3.31052	0.047773	0.89007
ENSMUSG00000021061	Sptb	spectrin beta, erythrocytic	7.71405	11.0061	3.29209	0.0281988	0.89007
ENSMUSG00000040717	Il17rd	interleukin 17 receptor D	7.13252	10.4176	3.2851	0.0337469	0.89007
ENSMUSG00000024401	Tnf	tumor necrosis factor	6.92003	10.1551	3.23509	0.0375384	0.89007
ENSMUSG00000055639	Dach1	dachshund 1 (Drosophila)	7.97731	11.2054	3.22814	0.0275995	0.89007
ENSMUSG00000032487	Ptgs2	prostaglandin-endoperoxide synthase 2	8.25762	11.4678	3.21019	0.0262777	0.89007
ENSMUSG00000028037	Ifi44	interferon-induced protein 44	7.68908	10.8809	3.1918	0.0305628	0.89007
ENSMUSG00000068744	Psrc1	proline/serine-rich coiled-coil 1	7.36048	10.5102	3.14976	0.0348089	0.89007
ENSMUSG00000023905	Tnfrsf12a	tumor necrosis factor receptor superfamily, member 12a	8.26327	11.4087	3.1454	0.0274799	0.89007
ENSMUSG00000036098	Myrf	myelin regulatory factor	7.71405	10.847	3.13296	0.0317433	0.89007
ENSMUSG00000097494	4933406C10Rik	RIKEN cDNA 4933406C10 gene	6.86164	9.99339	3.13175	0.0414051	0.89007
ENSMUSG00000025473	Adam8	a disintegrin and metallopeptidase domain 8	8.34547	11.4621	3.11665	0.027562	0.89007
ENSMUSG00000014813	Stc1	stanniocalcin 1	7.62029	10.7235	3.10317	0.0333711	0.89007
ENSMUSG00000037664	Cdkn1c	cyclin-dependent kinase inhibitor 1C (P57)	7.84792	10.951	3.10305	0.0313015	0.89007
ENSMUSG00000074738	Fndc10	fibronectin type III domain containing 10	6.89113	9.97981	3.08868	0.0423954	0.89007
ENSMUSG00000020042	Btbd11	BTB (POZ) domain containing 11	7.31768	10.4016	3.0839	0.0371141	0.89007
ENSMUSG00000022658	Tagln3	transgelin 3	7.29579	10.3742	3.07838	0.0375331	0.89007
ENSMUSG00000037736	Limch1	LIM and calponin homology domains 1	8.01799	11.0679	3.04987	0.0311875	0.89007
ENSMUSG00000031303	Map3k15	mitogen-activated protein kinase kinase kinase 15	7.39177	10.4293	3.03754	0.0376229	0.89007
ENSMUSG00000043639	Rbm20	RNA binding motif protein 20	7.09499	10.1297	3.03475	0.0414082	0.89007
ENSMUSG00000034457	Eda2r	ectodysplasin A2 receptor	7.20477	10.1771	2.97234	0.0418231	0.89007
ENSMUSG00000043424	Eif3j2	eukaryotic translation initiation factor 3, subunit J2	8.28009	11.249	2.96892	0.0311688	0.89007
ENSMUSG00000024008	Cpne5	copine V	7.20477	10.1521	2.94734	0.0427521	0.89007
ENSMUSG00000040010	Slc7a5	solute carrier family 7 (cationic amino acid transporter, y+ system), member 5	8.73114	11.6485	2.91735	0.0296254	0.89007
ENSMUSG00000028613	Lrp8	low density lipoprotein receptor-related protein 8, apolipoprotein e receptor	7.6378	10.5536	2.91585	0.0385146	0.89007
ENSMUSG00000025324	Atp10a	ATPase, class V, type 10A	9.33791	12.243	2.90514	0.0272383	0.89007
ENSMUSG00000020682	Mmp28	matrix metallopeptidase 28 (epilysin)	7.14481	10.0486	2.90381	0.0453101	0.89007
ENSMUSG00000047881	Rell1	RELT-like 1	9.7274	12.6208	2.89343	0.0262859	0.89007
ENSMUSG00000024736	Tmem132a	transmembrane protein 132A	8.47285	11.3615	2.88861	0.0318047	0.89007
ENSMUSG00000045763	Basp1	brain abundant, membrane attached signal protein 1	9.32446	12.2032	2.87874	0.0278066	0.89007
ENSMUSG00000040998	Npnt	nephronectin	7.86288	10.7363	2.87342	0.0373681	0.89007
ENSMUSG00000020937	Plcd3	phospholipase C, delta 3	7.62907	10.5023	2.87327	0.0399793	0.89007
ENSMUSG00000033880	Lgals3bp	lectin, galactoside-binding, soluble, 3 binding protein	12.3586	15.216	2.85748	0.0268923	0.89007
ENSMUSG00000027674	Pex5l	peroxisomal biogenesis factor 5-like	7.26233	10.1164	2.85403	0.0453459	0.89007
ENSMUSG00000039985	Fam60a	family with sequence similarity 60, member A	8.971	11.8221	2.8511	0.0298708	0.89007
ENSMUSG00000025492	Ifitm3	interferon induced transmembrane protein 3	12.1552	15.0051	2.84996	0.0264773	0.89007
ENSMUSG00000062991	Nrg1	neuregulin 1	7.94954	10.7833	2.83376	0.0376853	0.89007
ENSMUSG00000000782	Tcf7	transcription factor 7, T cell specific	9.11544	11.9328	2.81736	0.0299444	0.89007
ENSMUSG00000006411	Nectin4	nectin cell adhesion molecule 4	7.61146	10.3922	2.78076	0.0434161	0.89007
ENSMUSG00000060487	Samd5	sterile alpha motif domain containing 5	8.2912	11.0598	2.76862	0.0364107	0.89007
ENSMUSG00000037095	Lrg1	leucine-rich alpha-2-glycoprotein 1	7.41226	10.1711	2.75888	0.046925	0.89007
ENSMUSG00000045136	Tubb2b	tubulin, beta 2B class IIB	9.52121	12.2767	2.75553	0.0296545	0.89007
ENSMUSG00000020142	Slc1a4	solute carrier family 1 (glutamate/neutral amino acid transporter), member 4	9.99355	12.7431	2.74951	0.0283537	0.89007
ENSMUSG00000049866	Arl4c	ADP-ribosylation factor-like 4C	8.98132	11.7302	2.74883	0.0322081	0.89007
ENSMUSG00000024529	Lox	lysyl oxidase	7.70577	10.4533	2.74748	0.0434479	0.89007
ENSMUSG00000026535	Ifi202b	interferon activated gene 202B	8.22903	10.9683	2.73922	0.0374615	0.89007
ENSMUSG00000031465	Angpt2	angiopoietin 2	7.89235	10.6302	2.73788	0.0415212	0.89007
ENSMUSG00000036902	Neto2	neuropilin (NRP) and tolloid (TLL)-like 2	7.74668	10.48	2.73334	0.0433155	0.89007
ENSMUSG00000006930	Hap1	huntingtin-associated protein 1	8.01799	10.7417	2.7237	0.0403879	0.89007
ENSMUSG00000029587	Zfp12	zinc finger protein 12	8.18208	10.8772	2.69514	0.0395617	0.89007
ENSMUSG00000025321	Itgb8	integrin beta 8	8.14584	10.8408	2.69492	0.0399759	0.89007
ENSMUSG00000015647	Lama5	laminin, alpha 5	11.6145	14.3049	2.69042	0.0280736	0.89007
ENSMUSG00000073000	Gm10451	predicted gene 10451	7.61146	10.2951	2.68361	0.0470752	0.89007
ENSMUSG00000035914	Cd276	CD276 antigen	8.48741	11.1635	2.67612	0.037495	0.89007
ENSMUSG00000034684	Sema3f	sema domain, immunoglobulin domain (Ig), short basic domain, secreted, (semaphorin) 3F	10.2498	12.9241	2.67426	0.0293228	0.89007
ENSMUSG00000032849	Abcc4	ATP-binding cassette, sub-family C (CFTR/MRP), member 4	10.6314	13.3031	2.67162	0.0287242	0.89007
ENSMUSG00000027375	Mal	myelin and lymphocyte protein, T cell differentiation protein	8.90386	11.571	2.66715	0.0347943	0.89007
ENSMUSG00000054793	Cadm4	cell adhesion molecule 4	7.72228	10.3837	2.66138	0.0464276	0.89007
ENSMUSG00000030199	Etv6	ets variant 6	10.1932	12.8425	2.64929	0.0299825	0.89007
ENSMUSG00000025921	Rdh10	retinol dehydrogenase 10 (all-trans)	11.3248	13.9706	2.64583	0.0287368	0.89007
ENSMUSG00000059401	Mamld1	mastermind-like domain containing 1	7.58463	10.2182	2.63352	0.0495214	0.89007
ENSMUSG00000041930	Fam222a	family with sequence similarity 222, member A	8.07692	10.7016	2.62466	0.0432302	0.89007
ENSMUSG00000102918	Pcdhgc3	protocadherin gamma subfamily C, 3	9.39307	11.9977	2.6046	0.033801	0.89007
ENSMUSG00000038400	Pmepa1	prostate transmembrane protein, androgen induced 1	10.7008	13.3048	2.60402	0.0300297	0.89007
ENSMUSG00000048644	Ctxn1	cortexin 1	8.39778	11.0017	2.60388	0.0406398	0.89007
ENSMUSG00000041961	Znrf3	zinc and ring finger 3	9.60814	12.2003	2.59213	0.0331692	0.89007
ENSMUSG00000033849	B3galt2	UDP-Gal:betaGlcNAc beta 1,3-galactosyltransferase, polypeptide 2	7.8328	10.4243	2.59151	0.0477333	0.89007
ENSMUSG00000014602	Kif1a	kinesin family member 1A	9.54228	12.1324	2.59008	0.033501	0.89007
ENSMUSG00000017146	Brca1	breast cancer 1, early onset	8.76339	11.3523	2.58888	0.0380131	0.89007
ENSMUSG00000031841	Cdh13	cadherin 13	10.684	13.2601	2.57608	0.0306576	0.89007
ENSMUSG00000045629	Sh3tc2	SH3 domain and tetratricopeptide repeats 2	7.7786	10.3436	2.56499	0.0496096	0.89007
ENSMUSG00000010051	Hyal1	hyaluronoglucosaminidase 1	8.10236	10.6618	2.55939	0.0454329	0.89007
ENSMUSG00000019768	Esr1	estrogen receptor 1 (alpha)	8.33478	10.893	2.55822	0.0429657	0.89007
ENSMUSG00000023972	Ptk7	PTK7 protein tyrosine kinase 7	10.0616	12.6183	2.55667	0.0324496	0.89007
ENSMUSG00000002799	Jag2	jagged 2	8.08333	10.6396	2.55629	0.0459617	0.89007
ENSMUSG00000034612	Chst11	carbohydrate sulfotransferase 11	8.96754	11.5152	2.5477	0.0373108	0.89007
ENSMUSG00000026121	Sema4c	sema domain, immunoglobulin domain (Ig), transmembrane domain (TM) and short cytoplasmic domain, (semaphorin) 4C	9.0483	11.5812	2.53286	0.0372366	0.89007
ENSMUSG00000021136	Smoc1	SPARC related modular calcium binding 1	7.85542	10.3871	2.53166	0.0499447	0.89007
ENSMUSG00000073599	Ecscr	endothelial cell surface expressed chemotaxis and apoptosis regulator	9.55385	12.0731	2.51928	0.0353495	0.89007
ENSMUSG00000040711	Sh3pxd2b	SH3 and PX domains 2B	9.85823	12.3747	2.51643	0.0341527	0.89007
ENSMUSG00000027999	Pla2g12a	phospholipase A2, group XIIA	8.77135	11.2724	2.50105	0.0406344	0.89007
ENSMUSG00000002489	Tiam1	T cell lymphoma invasion and metastasis 1	8.46797	10.9585	2.49052	0.0439138	0.89007
ENSMUSG00000048960	Prex2	phosphatidylinositol-3,4,5-trisphosphate-dependent Rac exchange factor 2	9.81464	12.2901	2.47546	0.035429	0.89007
ENSMUSG00000021340	Gpld1	glycosylphosphatidylinositol specific phospholipase D1	8.93958	11.4129	2.4733	0.040259	0.89007
ENSMUSG00000027737	Slc7a11	solute carrier family 7 (cationic amino acid transporter, y+ system), member 11	8.13971	10.601	2.46127	0.0490637	0.89007
ENSMUSG00000052512	Nav2	neuron navigator 2	10.2905	12.7509	2.4604	0.0342274	0.89007
ENSMUSG00000020086	H2afy2	H2A histone family, member Y2	8.13971	10.5988	2.45905	0.0491591	0.89007
ENSMUSG00000028542	Slc6a9	solute carrier family 6 (neurotransmitter transporter, glycine), member 9	9.3879	11.8469	2.45902	0.0375508	0.89007
ENSMUSG00000053580	Tanc2	tetratricopeptide repeat, ankyrin repeat and coiled-coil containing 2	9.69013	12.1476	2.45749	0.0364707	0.89007
ENSMUSG00000040447	Spns2	spinster homolog 2	9.32175	11.777	2.45527	0.0381131	0.89007
ENSMUSG00000041695	Kcnj2	potassium inwardly-rectifying channel, subfamily J, member 2	8.64287	11.0891	2.44622	0.0439993	0.89007
ENSMUSG00000027257	Pacsin3	protein kinase C and casein kinase substrate in neurons 3	8.62543	11.0716	2.44617	0.0441802	0.89007
ENSMUSG00000053414	Hunk	hormonally upregulated Neu-associated kinase	9.78745	12.2266	2.43916	0.0365687	0.89007
ENSMUSG00000019838	Slc16a10	solute carrier family 16 (monocarboxylic acid transporters), member 10	8.62543	11.063	2.43761	0.0445285	0.89007
ENSMUSG00000025145	Lrrc45	leucine rich repeat containing 45	11.2449	13.6815	2.43652	0.0332469	0.89007
ENSMUSG00000028357	Kif12	kinesin family member 12	9.2581	11.6946	2.43649	0.0392274	0.89007
ENSMUSG00000030413	Pglyrp1	peptidoglycan recognition protein 1	12.0521	14.4844	2.43234	0.0337274	0.89007
ENSMUSG00000028194	Ddah1	dimethylarginine dimethylaminohydrolase 1	9.1915	11.5894	2.39788	0.0411625	0.89007
ENSMUSG00000032300	1700017B05Rik	RIKEN cDNA 1700017B05 gene	9.39821	11.7943	2.39604	0.0397704	0.89007
ENSMUSG00000026676	Ccdc3	coiled-coil domain containing 3	9.9328	12.3196	2.38678	0.0374909	0.89007
ENSMUSG00000027398	Il1b	interleukin 1 beta	8.63853	11.0139	2.3754	0.0466872	0.89007
ENSMUSG00000069678	Pcgf1	polycomb group ring finger 1	8.74332	11.111	2.36773	0.0459239	0.89007
ENSMUSG00000051391	Ywhag	tyrosine 3-monooxygenase/tryptophan 5-monooxygenase activation protein, gamma polypeptide	11.1298	13.4852	2.35534	0.035384	0.89007
ENSMUSG00000045319	Proser2	proline and serine rich 2	8.43831	10.7924	2.35409	0.0498903	0.89007
ENSMUSG00000062115	Rai1	retinoic acid induced 1	9.44868	11.7878	2.3391	0.0413795	0.89007
ENSMUSG00000085795	Zfp703	zinc finger protein 703	9.33254	11.6581	2.32557	0.0428912	0.89007
ENSMUSG00000021175	Cdca7l	cell division cycle associated 7 like	8.78319	11.1001	2.31692	0.0475793	0.89007
ENSMUSG00000023039	Krt7	keratin 7	12.4291	14.7428	2.31375	0.0373352	0.89007
ENSMUSG00000017418	Arl5b	ADP-ribosylation factor-like 5B	9.4561	11.7612	2.30514	0.0428218	0.89007
ENSMUSG00000041688	Amot	angiomotin	10.6628	12.9664	2.30365	0.0375972	0.89007
ENSMUSG00000042834	Nrep	neuronal regeneration related protein	9.26937	11.5623	2.29294	0.0443431	0.89007
ENSMUSG00000000957	Mmp14	matrix metallopeptidase 14 (membrane-inserted)	11.4809	13.7697	2.2888	0.0368924	0.89007
ENSMUSG00000034177	Rnf43	ring finger protein 43	11.2292	13.5066	2.27746	0.0373975	0.89007
ENSMUSG00000024349	Tmem173	transmembrane protein 173	10.9196	13.1896	2.26999	0.0380489	0.89007
ENSMUSG00000038368	Focad	focadhesin	10.2905	12.5445	2.25399	0.0401071	0.89007
ENSMUSG00000031530	Dusp4	dual specificity phosphatase 4	9.58125	11.8309	2.24969	0.043823	0.89007
ENSMUSG00000039286	Fndc3b	fibronectin type III domain containing 3B	10.3179	12.5668	2.24889	0.0404034	0.89007
ENSMUSG00000021720	Rnf180	ring finger protein 180	8.98132	11.2161	2.23478	0.0490782	0.89007
ENSMUSG00000029838	Ptn	pleiotrophin	10.4489	12.6674	2.21856	0.0410263	0.89007
ENSMUSG00000032966	Fkbp1a	FK506 binding protein 1a	10.8565	13.0747	2.21817	0.0396193	0.89007
ENSMUSG00000044033	Ccdc141	coiled-coil domain containing 141	9.13406	11.3382	2.20409	0.0489837	0.89007
ENSMUSG00000033906	Zdhhc15	zinc finger, DHHC domain containing 15	9.17361	11.3741	2.20045	0.0487906	0.89007
ENSMUSG00000075602	Ly6a	lymphocyte antigen 6 complex, locus A	11.0405	13.228	2.18751	0.0405493	0.89007
ENSMUSG00000047407	Tgif1	TGFB-induced factor homeobox 1	10.415	12.5966	2.18156	0.0421811	0.89007
ENSMUSG00000033032	Afap1l1	actin filament associated protein 1-like 1	9.50937	11.681	2.17164	0.0473186	0.89007
ENSMUSG00000016763	Scube1	signal peptide, CUB domain, EGF-like 1	9.92034	12.064	2.1437	0.0458018	0.89007
ENSMUSG00000001525	Tubb5	tubulin, beta 5 class I	13.1896	15.3209	2.13136	0.0451218	0.89007
ENSMUSG00000020914	Top2a	topoisomerase (DNA) II alpha	12.1403	14.2691	2.12882	0.0417987	0.89007
ENSMUSG00000027333	Smox	spermine oxidase	9.94164	12.0673	2.12561	0.0463868	0.89007
ENSMUSG00000039607	Rbms3	RNA binding motif, single stranded interacting protein	9.74971	11.8658	2.1161	0.0479346	0.89007
ENSMUSG00000038415	Foxq1	forkhead box Q1	9.60369	11.7186	2.11493	0.0489879	0.89007
ENSMUSG00000049521	Cdc42ep1	CDC42 effector protein (Rho GTPase binding) 1	9.79722	11.9112	2.11399	0.0477152	0.89007
ENSMUSG00000040152	Thbs1	thrombospondin 1	11.3908	13.5007	2.10987	0.0423543	0.89007
ENSMUSG00000051510	Mafg	v-maf musculoaponeurotic fibrosarcoma oncogene family, protein G (avian)	11.7479	13.8522	2.1042	0.0423014	0.89007
ENSMUSG00000028664	Ephb2	Eph receptor B2	10.4036	12.4949	2.0913	0.0454758	0.89007
ENSMUSG00000001435	Col18a1	collagen, type XVIII, alpha 1	11.1033	13.1792	2.07595	0.0439531	0.89007
ENSMUSG00000066357	Wdr6	WD repeat domain 6	10.5792	12.6452	2.06605	0.0457591	0.89007
ENSMUSG00000026479	Lamc2	laminin, gamma 2	12.3027	14.3439	2.04113	0.0448681	0.89007
ENSMUSG00000067071	Hes6	hairy and enhancer of split 6	11.5073	13.5465	2.0392	0.0446581	0.89007
ENSMUSG00000006205	Htra1	HtrA serine peptidase 1	11.4484	13.4647	2.01632	0.045548	0.89007
ENSMUSG00000022905	Kpna1	karyopherin (importin) alpha 1	10.3541	12.3454	1.99129	0.0497164	0.89007
ENSMUSG00000070348	Ccnd1	cyclin D1	11.9089	13.8959	1.98698	0.0463313	0.89007
ENSMUSG00000025142	Aspscr1	alveolar soft part sarcoma chromosome region, candidate 1 (human)	11.2711	13.2499	1.97874	0.0472319	0.89007
ENSMUSG00000044254	Pcsk9	proprotein convertase subtilisin/kexin type 9	10.6808	12.6443	1.96349	0.0494832	0.89007
ENSMUSG00000025534	Gusb	glucuronidase, beta	10.9497	12.9104	1.96073	0.0487017	0.89007
ENSMUSG00000032481	Smarcc1	SWI/SNF related, matrix associated, actin dependent regulator of chromatin, subfamily c, member 1	11.535	13.4733	1.9383	0.0484149	0.89007
ENSMUSG00000029669	Tspan12	tetraspanin 12	11.1695	13.1048	1.93536	0.0491719	0.89007
ENSMUSG00000040945	Rcc2	regulator of chromosome condensation 2	11.8834	13.8181	1.93462	0.0483001	0.89007
ENSMUSG00000017493	Igfbp4	insulin-like growth factor binding protein 4	12.6516	14.5834	1.93177	0.0495834	0.89007
ENSMUSG00000020108	Ddit4	DNA-damage-inducible transcript 4	11.18	13.1077	1.92773	0.0494625	0.89007
Gene_ID	Symbol	description	X20MC	X20MT	G2_vs_G1_log2FoldChange	G2_vs_G1_Pvalue	G2_vs_G1_FDR
ENSMUSG00000076671	Ighv13-2	immunoglobulin heavy variable 13-2	9.39049	3.60144	-5.78905	0.0468633	0.89007
ENSMUSG00000094262	Igkv4-62	immunoglobulin kappa variable 4-62	9.57899	4.20964	-5.36935	0.0385549	0.89007
ENSMUSG00000031173	Otc	ornithine transcarbamylase	8.92183	3.86042	-5.06141	0.0461341	0.89007
ENSMUSG00000079507	H2-Q1	histocompatibility 2, Q region locus 1	10.0088	5.17011	-4.83865	0.0296834	0.89007
ENSMUSG00000085004	5430427M07Rik	RIKEN cDNA 5430427M07 gene	9.77168	5.07116	-4.70051	0.0323926	0.89007
ENSMUSG00000008845	Cd163	CD163 antigen	9.70474	5.07116	-4.63357	0.0331865	0.89007
ENSMUSG00000032303	Chrna3	cholinergic receptor, nicotinic, alpha polypeptide 3	8.57634	4.01039	-4.56595	0.0489515	0.89007
ENSMUSG00000025425	St8sia5	ST8 alpha-N-acetyl-neuraminide alpha-2,8-sialyltransferase 5	10.3699	5.86494	-4.50496	0.0256005	0.89007
ENSMUSG00000038583	Pln	phospholamban	9.21501	4.72563	-4.48938	0.0397455	0.89007
ENSMUSG00000035226	Rims4	regulating synaptic membrane exocytosis 4	10.1557	5.67583	-4.47992	0.0278649	0.89007
ENSMUSG00000000794	Kcnn3	potassium intermediate/small conductance calcium-activated channel, subfamily N, member 3	10.2427	5.76295	-4.47974	0.0269353	0.89007
ENSMUSG00000037254	Itih2	inter-alpha trypsin inhibitor, heavy chain 2	10.4795	6.13368	-4.34586	0.0248886	0.89007
ENSMUSG00000087538	Gm16341	predicted gene 16341	8.84855	4.54076	-4.30779	0.045135	0.89007
ENSMUSG00000043110	Lrrn4	leucine rich repeat neuronal 4	9.00512	4.72563	-4.27949	0.0430656	0.89007
ENSMUSG00000004031	Brinp2	bone morphogenic protein/retinoic acid inducible neural-specific 2	8.59438	4.32866	-4.26573	0.0488097	0.89007
ENSMUSG00000044361	BC024139	cDNA sequence BC024139	8.73521	4.49058	-4.24463	0.0468945	0.89007
ENSMUSG00000003477	Inmt	indolethylamine N-methyltransferase	9.19446	4.96492	-4.22953	0.0406029	0.89007
ENSMUSG00000041670	Rims1	regulating synaptic membrane exocytosis 1	10.4868	6.27378	-4.21303	0.0252828	0.89007
ENSMUSG00000027318	Adam33	a disintegrin and metallopeptidase domain 33	10.4649	6.25887	-4.20604	0.0255151	0.89007
ENSMUSG00000074628	Tldc2	TBC/LysM associated domain containing 2	9.00174	4.9277	-4.07405	0.0440291	0.89007
ENSMUSG00000034320	Slc26a2	solute carrier family 26 (sulfate transporter), member 2	17.5386	13.5012	-4.0374	0.0229616	0.89007
ENSMUSG00000044359	P2ry4	pyrimidinergic receptor P2Y, G-protein coupled, 4	10.46	6.44163	-4.01837	0.026507	0.89007
ENSMUSG00000081169	Gm12551	predicted gene 12551	10.6434	6.63879	-4.00462	0.0249371	0.89007
ENSMUSG00000062638	Btnl1	butyrophilin-like 1	10.7286	6.72811	-4.00048	0.0242491	0.89007
ENSMUSG00000003657	Calb2	calbindin 2	9.46593	5.48401	-3.98192	0.0382745	0.89007
ENSMUSG00000021613	Hapln1	hyaluronan and proteoglycan link protein 1	9.30542	5.3776	-3.92782	0.040874	0.89007
ENSMUSG00000071317	Bves	blood vessel epicardial substance	8.84101	4.9277	-3.91332	0.0473958	0.89007
ENSMUSG00000041828	Abca8a	ATP-binding cassette, sub-family A (ABC1), member 8a	10.7954	6.8917	-3.90373	0.0243297	0.89007
ENSMUSG00000033207	Mamdc2	MAM domain containing 2	9.80499	5.92284	-3.88214	0.0346254	0.89007
ENSMUSG00000026587	Astn1	astrotactin 1	9.91676	6.06677	-3.84999	0.0335135	0.89007
ENSMUSG00000025255	Zfhx4	zinc finger homeodomain 4	8.7594	4.9277	-3.8317	0.0492992	0.89007
ENSMUSG00000100510	AV026068	expressed sequence AV026068	9.17361	5.34972	-3.82388	0.0435968	0.89007
ENSMUSG00000030399	Ckm	creatine kinase, muscle	10.638	6.83251	-3.80548	0.0263642	0.89007
ENSMUSG00000027016	Zfp385b	zinc finger protein 385B	9.94692	6.14994	-3.79698	0.0336148	0.89007
ENSMUSG00000056328	Myh1	myosin, heavy polypeptide 1, skeletal muscle, adult	8.8966	5.10491	-3.7917	0.0478048	0.89007
ENSMUSG00000052920	Prkg1	protein kinase, cGMP-dependent, type I	9.17361	5.43178	-3.74182	0.0444529	0.89007
ENSMUSG00000020081	Tacr2	tachykinin receptor 2	9.66474	5.94164	-3.7231	0.0379246	0.89007
ENSMUSG00000039760	Il22ra2	interleukin 22 receptor, alpha 2	9.46348	5.74166	-3.72182	0.0406409	0.89007
ENSMUSG00000057378	Ryr3	ryanodine receptor 3	10.3056	6.60382	-3.70183	0.0304581	0.89007
ENSMUSG00000071656	Lrrn4cl	LRRN4 C-terminal like	9.26374	5.5831	-3.68064	0.0438797	0.89007
ENSMUSG00000045613	Chrm2	cholinergic receptor, muscarinic 2, cardiac	10.933	7.25694	-3.67601	0.0250614	0.89007
ENSMUSG00000031517	Gpm6a	glycoprotein m6a	9.48056	5.82501	-3.65555	0.0411333	0.89007
ENSMUSG00000080772	Gm12543	predicted gene 12543	9.03185	5.3776	-3.65425	0.047512	0.89007
ENSMUSG00000018830	Myh11	myosin, heavy polypeptide 11, smooth muscle	17.1111	13.4826	-3.62857	0.0241324	0.89007
ENSMUSG00000085747	Slc13a2os	solute carrier family 13 (sodium-dependent dicarboxylate transporter), member 2, opposite strand	10.3842	6.77078	-3.61345	0.0305284	0.89007
ENSMUSG00000005338	Cadm3	cell adhesion molecule 3	10.0502	6.44163	-3.60858	0.0342998	0.89007
ENSMUSG00000095385	D630033O11Rik	RIKEN cDNA D630033O11 gene	9.42367	5.84511	-3.57855	0.0428955	0.89007
ENSMUSG00000038725	Pkhd1l1	polycystic kidney and hepatic disease 1-like 1	9.10918	5.53441	-3.57478	0.047465	0.89007
ENSMUSG00000009394	Syn2	synapsin II	9.54228	5.97851	-3.56376	0.0414257	0.89007
ENSMUSG00000061959	Ces1e	carboxylesterase 1E	9.59476	6.03211	-3.56265	0.0407138	0.89007
ENSMUSG00000050556	Kcnb1	potassium voltage gated channel, Shab-related subfamily, member 1	9.21209	5.67583	-3.53627	0.0465189	0.89007
ENSMUSG00000003411	Rab3b	RAB3B, member RAS oncogene family	10.9079	7.38606	-3.52186	0.0267466	0.89007
ENSMUSG00000033308	Dpyd	dihydropyrimidine dehydrogenase	10.6216	7.10682	-3.51477	0.0292673	0.89007
ENSMUSG00000026610	Esrrg	estrogen-related receptor gamma	9.34058	5.84511	-3.49547	0.0452482	0.89007
ENSMUSG00000074207	Adh1	alcohol dehydrogenase 1 (class I)	17.1621	13.679	-3.48304	0.0259768	0.89007
ENSMUSG00000019880	Rspo3	R-spondin 3	9.12788	5.6532	-3.47468	0.0486815	0.89007
ENSMUSG00000020672	Sntg2	syntrophin, gamma 2	9.29718	5.84511	-3.45207	0.0465433	0.89007
ENSMUSG00000021313	Ryr2	ryanodine receptor 2, cardiac	9.49743	6.04955	-3.44789	0.0436985	0.89007
ENSMUSG00000029195	Klb	klotho beta	10.5012	7.06457	-3.43666	0.0313523	0.89007
ENSMUSG00000062624	Cyp2c67	cytochrome P450, family 2, subfamily c, polypeptide 67	9.69013	6.25887	-3.43126	0.0412336	0.89007
ENSMUSG00000026701	Prdx6	peroxiredoxin 6	17.1192	13.7085	-3.41077	0.0266329	0.89007
ENSMUSG00000032085	Tagln	transgelin	16.2964	12.893	-3.4034	0.0231931	0.89007
ENSMUSG00000043366	Olfr78	olfactory receptor 78	10.482	7.09007	-3.39191	0.0321311	0.89007
ENSMUSG00000051726	Kcnf1	potassium voltage-gated channel, subfamily F, member 1	9.73352	6.38782	-3.3457	0.0419594	0.89007
ENSMUSG00000032010	Usp2	ubiquitin specific peptidase 2	11.2435	7.9049	-3.33862	0.0264447	0.89007
ENSMUSG00000030730	Atp2a1	ATPase, Ca++ transporting, cardiac muscle, fast twitch 1	9.30815	5.97851	-3.32964	0.0483217	0.89007
ENSMUSG00000031089	Slc6a14	solute carrier family 6 (neurotransmitter transporter), member 14	15.9192	12.6075	-3.31174	0.022955	0.89007
ENSMUSG00000020838	Slc6a4	solute carrier family 6 (neurotransmitter transporter, serotonin), member 4	11.2378	7.92865	-3.30915	0.0268465	0.89007
ENSMUSG00000050069	Grem2	gremlin 2, DAN family BMP antagonist	10.8387	7.54199	-3.29666	0.0300212	0.89007
ENSMUSG00000078776	9530053A07Rik	RIKEN cDNA 9530053A07 gene	10.1451	6.87224	-3.27284	0.0377106	0.89007
ENSMUSG00000027761	Aadac	arylacetamide deacetylase	9.44868	6.18191	-3.26677	0.0473526	0.89007
ENSMUSG00000027556	Car1	carbonic anhydrase 1	16.2041	12.9647	-3.23939	0.0248906	0.89007
ENSMUSG00000026389	Steap3	STEAP family member 3	10.933	7.70488	-3.22807	0.0301746	0.89007
ENSMUSG00000050097	Ces2b	carboxyesterase 2B	10.0584	6.83251	-3.22585	0.0395664	0.89007
ENSMUSG00000002831	Plin4	perilipin 4	10.7428	7.51715	-3.22567	0.0318819	0.89007
ENSMUSG00000047880	Cxcr5	chemokine (C-X-C motif) receptor 5	9.63672	6.41497	-3.22174	0.0453251	0.89007
ENSMUSG00000023046	Igfbp6	insulin-like growth factor binding protein 6	10.4916	7.27187	-3.21976	0.0345179	0.89007
ENSMUSG00000034936	Arl4d	ADP-ribosylation factor-like 4D	9.56761	6.38782	-3.1798	0.0474082	0.89007
ENSMUSG00000034579	Pla2g3	phospholipase A2, group III	10.4588	7.30127	-3.15749	0.0358884	0.89007
ENSMUSG00000020072	Pbld2	phenazine biosynthesis-like protein domain containing 2	10.4339	7.28665	-3.14728	0.035336	0.89007
ENSMUSG00000037390	Muc3	mucin 3, intestinal	17.4856	14.3431	-3.14248	0.0328028	0.89007
ENSMUSG00000040505	Abcg5	ATP-binding cassette, sub-family G (WHITE), member 5	11.434	8.30034	-3.1337	0.0280024	0.89007
ENSMUSG00000017316	Ppy	pancreatic polypeptide	10.9294	7.80065	-3.12875	0.0316801	0.89007
ENSMUSG00000008193	Spib	Spi-B transcription factor (Spi-1/PU.1 related)	10.9427	7.82616	-3.1165	0.0317601	0.89007
ENSMUSG00000018411	Mapt	microtubule-associated protein tau	10.0272	6.9109	-3.11625	0.0419591	0.89007
ENSMUSG00000026768	Itga8	integrin alpha 8	10.1888	7.08162	-3.10716	0.0399982	0.89007
ENSMUSG00000027500	Stmn2	stathmin-like 2	10.6094	7.52962	-3.07981	0.0355749	0.89007
ENSMUSG00000035878	Hykk	hydroxylysine kinase 1	10.3138	7.27187	-3.04197	0.0396548	0.89007
ENSMUSG00000002944	Cd36	CD36 antigen	10.8537	7.82616	-3.02755	0.0340485	0.89007
ENSMUSG00000102222	Pcdhga10	protocadherin gamma subfamily A, 10	9.64972	6.62723	-3.02249	0.0495274	0.89007
ENSMUSG00000042498	D330045A20Rik	RIKEN cDNA D330045A20 gene	9.73758	6.72811	-3.00947	0.0482551	0.89007
ENSMUSG00000050711	Scg2	secretogranin II	10.7153	7.71037	-3.00488	0.0358133	0.89007
ENSMUSG00000063873	Slc24a3	solute carrier family 24 (sodium/potassium/calcium exchanger), member 3	9.9434	6.95782	-2.98558	0.0457991	0.89007
ENSMUSG00000038679	Trps1	transcriptional repressor GATA binding 1	9.77366	6.79165	-2.98201	0.0485293	0.89007
ENSMUSG00000033174	Mgll	monoglyceride lipase	11.0512	8.07202	-2.97914	0.0331539	0.89007
ENSMUSG00000039323	Igfbp2	insulin-like growth factor binding protein 2	10.1888	7.2112	-2.97758	0.0423878	0.89007
ENSMUSG00000032826	Ank2	ankyrin 2, brain	10.5401	7.57848	-2.96166	0.0385207	0.89007
ENSMUSG00000074818	Pdzd7	PDZ domain containing 7	11.3282	8.38517	-2.943	0.0317034	0.89007
ENSMUSG00000090264	Eif4ebp3	eukaryotic translation initiation factor 4E binding protein 3	12.1163	9.18822	-2.92807	0.0278949	0.89007
ENSMUSG00000005540	Fcer2a	Fc receptor, IgE, low affinity II, alpha polypeptide	10.3725	7.44653	-2.926	0.0410385	0.89007
ENSMUSG00000031283	Chrdl1	chordin-like 1	9.82614	6.90133	-2.9248	0.0491077	0.89007
ENSMUSG00000060224	Pyroxd2	pyridine nucleotide-disulphide oxidoreductase domain 2	12.3743	9.4551	-2.91922	0.0271218	0.89007
ENSMUSG00000019772	Vip	vasoactive intestinal polypeptide	11.2414	8.3256	-2.91577	0.032804	0.89007
ENSMUSG00000074115	Saa1	serum amyloid A 1	16.545	13.631	-2.91406	0.0315495	0.89007
ENSMUSG00000100183	Gm28512	predicted gene 28512	9.84322	6.93924	-2.90398	0.0493627	0.89007
ENSMUSG00000079445	B3gnt7	UDP-GlcNAc:betaGal beta-1,3-N-acetylglucosaminyltransferase 7	15.615	12.721	-2.89405	0.0280186	0.89007
ENSMUSG00000021567	Nkd2	naked cuticle 2 homolog (Drosophila)	10.2413	7.35133	-2.88992	0.0437103	0.89007
ENSMUSG00000032377	Plscr4	phospholipid scramblase 4	11.2219	8.34691	-2.87501	0.0337094	0.89007
ENSMUSG00000040703	Cyp2s1	cytochrome P450, family 2, subfamily s, polypeptide 1	12.7259	9.85276	-2.87315	0.0268778	0.89007
ENSMUSG00000026398	Nr5a2	nuclear receptor subfamily 5, group A, member 2	11.6972	8.85059	-2.8466	0.0312039	0.89007
ENSMUSG00000031636	Pdlim3	PDZ and LIM domain 3	12.3589	9.51594	-2.84296	0.0284217	0.89007
ENSMUSG00000005677	Nr1i3	nuclear receptor subfamily 1, group I, member 3	10.1903	7.35133	-2.83893	0.0457301	0.89007
ENSMUSG00000064373	Selenop	selenoprotein P	16.2479	13.415	-2.83286	0.0317242	0.89007
ENSMUSG00000035783	Acta2	actin, alpha 2, smooth muscle, aorta	16.6661	13.8367	-2.82943	0.0338875	0.89007
ENSMUSG00000024673	Ms4a1	membrane-spanning 4-domains, subfamily A, member 1	10.6488	7.8211	-2.82772	0.0398272	0.89007
ENSMUSG00000029797	Sspo	SCO-spondin	11.3915	8.56564	-2.82581	0.033453	0.89007
ENSMUSG00000040666	Sh3bgr	SH3-binding domain glutamic acid-rich protein	11.1228	8.30398	-2.81887	0.0355996	0.89007
ENSMUSG00000021216	Tubal3	tubulin, alpha-like 3	10.3408	7.53582	-2.80498	0.0443169	0.89007
ENSMUSG00000053279	Aldh1a1	aldehyde dehydrogenase family 1, subfamily A1	12.3249	9.52063	-2.80422	0.0292211	0.89007
ENSMUSG00000030364	Clec2h	C-type lectin domain family 2, member h	14.936	12.1438	-2.79215	0.0278161	0.89007
ENSMUSG00000094686	Ccl21a	chemokine (C-C motif) ligand 21A (serine)	13.222	10.4409	-2.78109	0.0274672	0.89007
ENSMUSG00000001663	Gstt1	glutathione S-transferase, theta 1	11.473	8.6959	-2.77706	0.0338782	0.89007
ENSMUSG00000027559	Car3	carbonic anhydrase 3	10.4414	7.67149	-2.76993	0.0438343	0.89007
ENSMUSG00000076672	Ighv3-6	immunoglobulin heavy variable 3-6	12.6062	9.85276	-2.75348	0.0292518	0.89007
ENSMUSG00000031937	Vstm5	V-set and transmembrane domain containing 5	10.1843	7.43331	-2.75101	0.0478987	0.89007
ENSMUSG00000022840	Adcy5	adenylate cyclase 5	11.3336	8.58669	-2.74686	0.0354497	0.89007
ENSMUSG00000031618	Nr3c2	nuclear receptor subfamily 3, group C, member 2	13.3578	10.6142	-2.74356	0.0279484	0.89007
ENSMUSG00000014030	Pax5	paired box 5	10.4188	7.68271	-2.73611	0.0451618	0.89007
ENSMUSG00000038331	Satb2	special AT-rich sequence binding protein 2	13.8441	11.1198	-2.72426	0.0279103	0.89007
ENSMUSG00000028024	Enpep	glutamyl aminopeptidase	10.4612	7.73752	-2.72371	0.0449134	0.89007
ENSMUSG00000021379	Id4	inhibitor of DNA binding 4	11.0314	8.31122	-2.72021	0.0381986	0.89007
ENSMUSG00000027792	Bche	butyrylcholinesterase	11.5043	8.78706	-2.71725	0.0349092	0.89007
ENSMUSG00000034731	Dgkh	diacylglycerol kinase, eta	11.0298	8.31483	-2.71495	0.0383513	0.89007
ENSMUSG00000024011	Pi16	peptidase inhibitor 16	10.6987	7.98409	-2.71457	0.0420901	0.89007
ENSMUSG00000058921	Slc10a5	solute carrier family 10 (sodium/bile acid cotransporter family), member 5	12.4002	9.6886	-2.71159	0.0306896	0.89007
ENSMUSG00000048572	Tmem252	transmembrane protein 252	11.0706	8.36094	-2.70969	0.038373	0.89007
ENSMUSG00000032454	Rbp2	retinol binding protein 2, cellular	11.7555	9.04781	-2.70767	0.0336036	0.89007
ENSMUSG00000021390	Ogn	osteoglycin	13.3994	10.6926	-2.70682	0.0285526	0.89007
ENSMUSG00000034570	Inpp5j	inositol polyphosphate 5-phosphatase J	12.6831	9.97981	-2.70326	0.0299842	0.89007
ENSMUSG00000062760	1810041L15Rik	RIKEN cDNA 1810041L15 gene	10.3084	7.6082	-2.70018	0.0474473	0.89007
ENSMUSG00000029309	Sparcl1	SPARC-like 1	14.8148	12.1159	-2.69887	0.0292732	0.89007
ENSMUSG00000013653	1810065E05Rik	RIKEN cDNA 1810065E05 gene	13.2911	10.5965	-2.69452	0.0289218	0.89007
ENSMUSG00000026062	Slc9a2	solute carrier family 9 (sodium/hydrogen exchanger), member 2	14.5725	11.8781	-2.69442	0.0288954	0.89007
ENSMUSG00000054545	Ugt1a6a	UDP glucuronosyltransferase 1 family, polypeptide A6A	10.9723	8.27833	-2.69397	0.0396602	0.89007
ENSMUSG00000068614	Actc1	actin, alpha, cardiac muscle 1	11.3667	8.67919	-2.68754	0.0364908	0.89007
ENSMUSG00000030724	Cd19	CD19 antigen	10.8925	8.21407	-2.67844	0.0408307	0.89007
ENSMUSG00000104213	Ighd	immunoglobulin heavy constant delta	11.6799	9.00378	-2.67609	0.0347013	0.89007
ENSMUSG00000017639	Rab11fip4	RAB11 family interacting protein 4 (class II)	13.0355	10.3603	-2.6752	0.029713	0.89007
ENSMUSG00000062410	Hsd3b3	hydroxy-delta-5-steroid dehydrogenase, 3 beta- and steroid delta-isomerase 3	12.6592	9.98435	-2.67482	0.0306044	0.89007
ENSMUSG00000000308	Ckmt1	creatine kinase, mitochondrial 1, ubiquitous	17.4392	14.7743	-2.66489	0.0429115	0.89007
ENSMUSG00000026463	Atp2b4	ATPase, Ca++ transporting, plasma membrane 4	13.0507	10.3862	-2.66443	0.0298939	0.89007
ENSMUSG00000042254	Cilp	cartilage intermediate layer protein, nucleotide pyrophosphohydrolase	10.6808	8.01991	-2.66093	0.0437462	0.89007
ENSMUSG00000020261	Slc36a1	solute carrier family 36 (proton/amino acid symporter), member 1	14.7168	12.0646	-2.65219	0.0299946	0.89007
ENSMUSG00000036151	Tm6sf2	transmembrane 6 superfamily member 2	10.6531	8.00211	-2.65102	0.0443651	0.89007
ENSMUSG00000027188	Pamr1	peptidase domain containing associated with muscle regeneration 1	12.3113	9.66051	-2.65077	0.0322129	0.89007
ENSMUSG00000025784	Clec3b	C-type lectin domain family 3, member b	11.3268	8.69866	-2.62816	0.0381216	0.89007
ENSMUSG00000022040	Ephx2	epoxide hydrolase 2, cytoplasmic	10.9321	8.3076	-2.62446	0.0415338	0.89007
ENSMUSG00000060600	Eno3	enolase 3, beta muscle	14.8323	12.2119	-2.62035	0.0309077	0.89007
ENSMUSG00000054252	Fgfr3	fibroblast growth factor receptor 3	11.518	8.90428	-2.61368	0.0371116	0.89007
ENSMUSG00000063903	Klk1	kallikrein 1	16.6861	14.076	-2.61014	0.0391512	0.89007
ENSMUSG00000098557	Kctd12	potassium channel tetramerisation domain containing 12	11.4796	8.8728	-2.60685	0.0368961	0.89007
ENSMUSG00000061353	Cxcl12	chemokine (C-X-C motif) ligand 12	12.2238	9.62607	-2.59773	0.0336919	0.89007
ENSMUSG00000038550	Ciart	circadian associated repressor of transcription	10.7629	8.17489	-2.58801	0.0444982	0.89007
ENSMUSG00000024395	Lims2	LIM and senescent cell antigen like domains 2	10.392	7.80579	-2.5862	0.0493894	0.89007
ENSMUSG00000031844	Hsd17b2	hydroxysteroid (17-beta) dehydrogenase 2	13.6596	11.0753	-2.58427	0.0307241	0.89007
ENSMUSG00000032372	Plscr2	phospholipid scramblase 2	10.3907	7.81091	-2.57979	0.0495916	0.89007
ENSMUSG00000000394	Gcg	glucagon	11.6403	9.06292	-2.57733	0.0371667	0.89007
ENSMUSG00000023073	Slc10a2	solute carrier family 10, member 2	13.1476	10.5794	-2.56821	0.0316661	0.89007
ENSMUSG00000051351	Zfp46	zinc finger protein 46	10.8528	8.2857	-2.56707	0.0440372	0.89007
ENSMUSG00000045775	Slc16a5	solute carrier family 16 (monocarboxylic acid transporters), member 5	11.0714	8.51006	-2.56138	0.041835	0.89007
ENSMUSG00000032028	Nxpe2	neurexophilin and PC-esterase domain family, member 2	13.4704	10.9098	-2.56064	0.0313706	0.89007
ENSMUSG00000021573	Tppp	tubulin polymerization promoting protein	12.9906	10.4384	-2.55217	0.0323187	0.89007
ENSMUSG00000069456	Rdh16	retinol dehydrogenase 16	13.1883	10.6382	-2.55008	0.0319884	0.89007
ENSMUSG00000029188	Slc34a2	solute carrier family 34 (sodium phosphate), member 2	11.8023	9.25737	-2.54496	0.0369628	0.89007
ENSMUSG00000076940	Iglv2	immunoglobulin lambda variable 2	12.4791	9.93596	-2.54313	0.033938	0.89007
ENSMUSG00000048905	4930539E08Rik	RIKEN cDNA 4930539E08 gene	13.1718	10.6288	-2.54304	0.0321703	0.89007
ENSMUSG00000025545	Clybl	citrate lyase beta like	11.5327	8.9903	-2.54236	0.0383154	0.89007
ENSMUSG00000026380	Tfcp2l1	transcription factor CP2-like 1	15.5588	13.0166	-2.5422	0.0350689	0.89007
ENSMUSG00000048096	Lmod1	leiomodin 1 (smooth muscle)	11.8664	9.32693	-2.53944	0.0367357	0.89007
ENSMUSG00000094651	Gal3st2	galactose-3-O-sulfotransferase 2	11.6106	9.07147	-2.53916	0.037825	0.89007
ENSMUSG00000029201	Ugdh	UDP-glucose dehydrogenase	14.6489	12.1133	-2.53554	0.0323364	0.89007
ENSMUSG00000105906	Iglc1	immunoglobulin lambda constant 1	14.3192	11.791	-2.52821	0.0319784	0.89007
ENSMUSG00000027750	Postn	periostin, osteoblast specific factor	14.8279	12.302	-2.52597	0.0329657	0.89007
ENSMUSG00000043079	Synpo	synaptopodin	12.2603	9.73514	-2.52514	0.0351829	0.89007
ENSMUSG00000073420	Btnl5-ps	butyrophilin-like 5, pseudogene	13.6624	11.1383	-2.52411	0.0319946	0.89007
ENSMUSG00000017868	Sgk2	serum/glucocorticoid regulated kinase 2	11.3336	8.81025	-2.5233	0.0404779	0.89007
ENSMUSG00000024313	Mep1b	meprin 1 beta	13.2157	10.6974	-2.51821	0.0326475	0.89007
ENSMUSG00000076583	Igkv8-24	immunoglobulin kappa chain variable 8-24	12.3393	9.82645	-2.51285	0.0351516	0.89007
ENSMUSG00000043705	Capn13	calpain 13	12.858	10.3453	-2.51269	0.0335063	0.89007
ENSMUSG00000053846	Lipg	lipase, endothelial	11.9264	9.41531	-2.51105	0.037095	0.89007
ENSMUSG00000033871	Ppargc1b	peroxisome proliferative activated receptor, gamma, coactivator 1 beta	11.1536	8.6452	-2.50839	0.0425999	0.89007
ENSMUSG00000079173	Zan	zonadhesin	13.2085	10.7002	-2.50833	0.0328819	0.89007
ENSMUSG00000032679	Cd59a	CD59a antigen	10.6434	8.1387	-2.50471	0.0483276	0.89007
ENSMUSG00000028716	Pdzk1ip1	PDZK1 interacting protein 1	12.3825	9.87981	-2.50264	0.0352251	0.89007
ENSMUSG00000033910	Gucy1a3	guanylate cyclase 1, soluble, alpha 3	10.9106	8.41238	-2.49824	0.0454523	0.89007
ENSMUSG00000040592	Cd79b	CD79B antigen	10.9365	8.44897	-2.48753	0.0454821	0.89007
ENSMUSG00000076514	Igkv17-121	immunoglobulin kappa variable 17-121	11.948	9.46163	-2.48639	0.0375859	0.89007
ENSMUSG00000034157	Cipc	CLOCK interacting protein, circadian	13.6167	11.1337	-2.48295	0.0329595	0.89007
ENSMUSG00000073987	Ggh	gamma-glutamyl hydrolase	13.9994	11.5168	-2.48262	0.0328116	0.89007
ENSMUSG00000096422	Igkv12-44	immunoglobulin kappa variable 12-44	11.8871	9.40519	-2.48192	0.0376263	0.89007
ENSMUSG00000026574	Dpt	dermatopontin	13.2368	10.757	-2.47979	0.0334899	0.89007
ENSMUSG00000055322	Tns1	tensin 1	13.2063	10.7282	-2.47812	0.0335788	0.89007
ENSMUSG00000022546	Gpt	glutamic pyruvic transaminase, soluble	11.1135	8.64806	-2.46543	0.0442529	0.89007
ENSMUSG00000028518	Prkaa2	protein kinase, AMP-activated, alpha 2 catalytic subunit	13.8815	11.4175	-2.46404	0.0332518	0.89007
ENSMUSG00000052485	Tmem171	transmembrane protein 171	12.6696	10.2056	-2.46401	0.0351652	0.89007
ENSMUSG00000038756	Ttll6	tubulin tyrosine ligase-like family, member 6	12.2019	9.74051	-2.46138	0.0369698	0.89007
ENSMUSG00000023243	Kcnk5	potassium channel, subfamily K, member 5	12.7786	10.3177	-2.46091	0.034925	0.89007
ENSMUSG00000025993	Slc40a1	solute carrier family 40 (iron-regulated transporter), member 1	14.5548	12.0966	-2.45816	0.033964	0.89007
ENSMUSG00000058435	Btnl4	butyrophilin-like 4	12.1875	9.73109	-2.45639	0.0371588	0.89007
ENSMUSG00000022445	Cyp2d26	cytochrome P450, family 2, subfamily d, polypeptide 26	10.7153	8.26719	-2.44806	0.0490937	0.89007
ENSMUSG00000033579	Fa2h	fatty acid 2-hydroxylase	12.9199	10.472	-2.44797	0.0348741	0.89007
ENSMUSG00000045954	Cavin2	caveolae associated 2	11.7764	9.33406	-2.44232	0.0395234	0.89007
ENSMUSG00000093805	Gal3st2b	galactose-3-O-sulfotransferase 2B	11.3595	8.91858	-2.44092	0.0425697	0.89007
ENSMUSG00000024105	Themis3	thymocyte selection associated family member 3	12.335	9.90397	-2.43098	0.0371646	0.89007
ENSMUSG00000023827	Agpat4	1-acylglycerol-3-phosphate O-acyltransferase 4 (lysophosphatidic acid acyltransferase, delta)	12.3096	9.88103	-2.42855	0.0373308	0.89007
ENSMUSG00000022358	Fbxo32	F-box protein 32	14.2373	11.8103	-2.42695	0.0342668	0.89007
ENSMUSG00000025037	Maoa	monoamine oxidase A	16.0817	13.6611	-2.42057	0.0409309	0.89007
ENSMUSG00000030935	Acsm3	acyl-CoA synthetase medium-chain family member 3	14.4971	12.0814	-2.41579	0.0349027	0.89007
ENSMUSG00000029802	Abcg2	ATP-binding cassette, sub-family G (WHITE), member 2	12.2785	9.87737	-2.40115	0.0381682	0.89007
ENSMUSG00000028035	Dnajb4	DnaJ heat shock protein family (Hsp40) member B4	11.3811	8.98351	-2.39759	0.0438816	0.89007
ENSMUSG00000024411	Aqp4	aquaporin 4	15.1202	12.7232	-2.39708	0.0370666	0.89007
ENSMUSG00000055748	Gsdmc4	gasdermin C4	12.7162	10.3195	-2.39662	0.0366955	0.89007
ENSMUSG00000029269	Sult1b1	sulfotransferase family 1B, member 1	13.798	11.4125	-2.38555	0.0351905	0.89007
ENSMUSG00000023087	Noct	nocturnin	12.8842	10.5031	-2.38103	0.0366307	0.89007
ENSMUSG00000040170	Fmo2	flavin containing monooxygenase 2	12.6557	10.2776	-2.37807	0.0373609	0.89007
ENSMUSG00000024124	Prss30	protease, serine 30	13.4341	11.056	-2.37807	0.0356819	0.89007
ENSMUSG00000110195	Pde2a	phosphodiesterase 2A, cGMP-stimulated	12.126	9.76446	-2.36155	0.039894	0.89007
ENSMUSG00000094335	Igkv1-117	immunoglobulin kappa variable 1-117	14.1133	11.7519	-2.36136	0.0358237	0.89007
ENSMUSG00000043333	Rhbdl2	rhomboid, veinlet-like 2 (Drosophila)	12.4851	10.1318	-2.35336	0.0384515	0.89007
ENSMUSG00000023247	Guca2a	guanylate cyclase activator 2a (guanylin)	14.7955	12.4437	-2.35188	0.0372563	0.89007
ENSMUSG00000026418	Tnni1	troponin I, skeletal, slow 1	12.0414	9.68999	-2.35141	0.0407036	0.89007
ENSMUSG00000060508	Nlrp9b	NLR family, pyrin domain containing 9B	12.579	10.2306	-2.34841	0.0384008	0.89007
ENSMUSG00000017817	Jph2	junctophilin 2	10.9835	8.63657	-2.34689	0.0490217	0.89007
ENSMUSG00000035258	Abi3bp	ABI gene family, member 3 (NESH) binding protein	12.2307	9.89074	-2.33993	0.0400136	0.89007
ENSMUSG00000031886	Ces2e	carboxylesterase 2E	13.3283	10.9989	-2.32939	0.0370922	0.89007
ENSMUSG00000001156	Mxd1	MAX dimerization protein 1	15.7651	13.4382	-2.32696	0.0420903	0.89007
ENSMUSG00000022186	Oxct1	3-oxoacid CoA transferase 1	14.8924	12.573	-2.31933	0.0384469	0.89007
ENSMUSG00000047793	Sned1	sushi, nidogen and EGF-like domains 1	12.1422	9.82519	-2.31701	0.0412277	0.89007
ENSMUSG00000031163	Glod5	glyoxalase domain containing 5	11.2364	8.93509	-2.30127	0.0478781	0.89007
ENSMUSG00000037106	Fer1l6	fer-1-like 6 (C. elegans)	12.8823	10.5876	-2.29472	0.0389104	0.89007
ENSMUSG00000005355	Casp14	caspase 14	11.4583	9.17239	-2.28586	0.046446	0.89007
ENSMUSG00000071604	Fam189a2	family with sequence similarity 189, member A2	12.3299	10.0443	-2.28563	0.0413005	0.89007
ENSMUSG00000079509	Zfx	zinc finger protein X-linked	11.5507	9.27044	-2.28024	0.0458967	0.89007
ENSMUSG00000025207	Sema4g	sema domain, immunoglobulin domain (Ig), transmembrane domain (TM) and short cytoplasmic domain, (semaphorin) 4G	16.257	13.9776	-2.27937	0.0463749	0.89007
ENSMUSG00000017723	Wfdc2	WAP four-disulfide core domain 2	13.5779	11.2995	-2.27841	0.0382767	0.89007
ENSMUSG00000078429	Ctdsp2	CTD (carboxy-terminal domain, RNA polymerase II, polypeptide A) small phosphatase 2	13.6526	11.3814	-2.27122	0.0383889	0.89007
ENSMUSG00000054474	Thnsl2	threonine synthase-like 2 (bacterial)	11.301	9.03255	-2.26841	0.048353	0.89007
ENSMUSG00000026811	St6galnac6	ST6 (alpha-N-acetyl-neuraminyl-2,3-beta-galactosyl-1,3)-N-acetylgalactosaminide alpha-2,6-sialyltransferase 6	15.0792	12.8119	-2.26732	0.0407636	0.89007
ENSMUSG00000022371	Col14a1	collagen, type XIV, alpha 1	12.4021	10.142	-2.26013	0.0418065	0.89007
ENSMUSG00000022836	Mylk	myosin, light polypeptide kinase	15.1141	12.8559	-2.25816	0.0412224	0.89007
ENSMUSG00000021702	Thbs4	thrombospondin 4	14.7338	12.4829	-2.25097	0.0400864	0.89007
ENSMUSG00000020151	Ptprr	protein tyrosine phosphatase, receptor type, R	11.843	9.59376	-2.24923	0.0448274	0.89007
ENSMUSG00000024935	Slc1a1	solute carrier family 1 (neuronal/epithelial high affinity glutamate transporter, system Xag), member 1	11.6326	9.395	-2.23763	0.0466427	0.89007
ENSMUSG00000040121	Rep15	RAB15 effector protein	13.8585	11.6327	-2.22585	0.0396413	0.89007
ENSMUSG00000055373	Fut9	fucosyltransferase 9	12.3436	10.1195	-2.22418	0.042912	0.89007
ENSMUSG00000058022	Adtrp	androgen dependent TFPI regulating protein	11.2955	9.07361	-2.22185	0.049967	0.89007
ENSMUSG00000030340	Scnn1a	sodium channel, nonvoltage-gated 1 alpha	13.4631	11.2433	-2.21975	0.0401694	0.89007
ENSMUSG00000014846	Tppp3	tubulin polymerization-promoting protein family member 3	11.7312	9.5128	-2.21843	0.0465605	0.89007
ENSMUSG00000076934	Iglv1	immunoglobulin lambda variable 1	13.6901	11.4767	-2.21337	0.0401525	0.89007
ENSMUSG00000022270	Retreg1	reticulophagy regulator 1	14.1134	11.9019	-2.21146	0.0402024	0.89007
ENSMUSG00000068299	Nat8f4	N-acetyltransferase 8 (GCN5-related) family member 4	11.6023	9.39329	-2.20901	0.0478147	0.89007
ENSMUSG00000038020	Rapgefl1	Rap guanine nucleotide exchange factor (GEF)-like 1	13.2888	11.0865	-2.20236	0.0410254	0.89007
ENSMUSG00000028307	Aldob	aldolase B, fructose-bisphosphate	12.9181	10.7289	-2.18925	0.0419617	0.89007
ENSMUSG00000046971	Pla2g4f	phospholipase A2, group IVF	11.8158	9.62897	-2.18687	0.0470262	0.89007
ENSMUSG00000027562	Car2	carbonic anhydrase 2	16.0058	13.8212	-2.18459	0.0481179	0.89007
ENSMUSG00000024727	Trpm6	transient receptor potential cation channel, subfamily M, member 6	12.0043	9.82139	-2.18296	0.0459726	0.89007
ENSMUSG00000105547	Iglc3	immunoglobulin lambda constant 3	11.9537	9.77236	-2.18134	0.0463292	0.89007
ENSMUSG00000026483	Fam129a	family with sequence similarity 129, member A	14.0315	11.8575	-2.17397	0.0414395	0.89007
ENSMUSG00000013523	Bcas1	breast carcinoma amplified sequence 1	14.0684	11.9067	-2.1617	0.0418912	0.89007
ENSMUSG00000030214	Plbd1	phospholipase B domain containing 1	13.0284	10.8693	-2.15917	0.0426284	0.89007
ENSMUSG00000037408	Cnnm4	cyclin M4	14.4732	12.3151	-2.15811	0.042215	0.89007
ENSMUSG00000066800	Rnasel	ribonuclease L (2, 5-oligoisoadenylate synthetase-dependent)	14.4563	12.3106	-2.14577	0.0425813	0.89007
ENSMUSG00000072812	Ahnak2	AHNAK nucleoprotein 2	11.6222	9.47942	-2.1428	0.0499501	0.89007
ENSMUSG00000026879	Gsn	gelsolin	15.7176	13.5779	-2.13971	0.048001	0.89007
ENSMUSG00000021665	Hexb	hexosaminidase B	13.6613	11.5273	-2.13398	0.0424589	0.89007
ENSMUSG00000073557	Ppp1r12b	protein phosphatase 1, regulatory (inhibitor) subunit 12B	13.4905	11.3567	-2.13379	0.0426283	0.89007
ENSMUSG00000044156	Hepacam2	HEPACAM family member 2	13.6601	11.5351	-2.12502	0.0427507	0.89007
ENSMUSG00000020467	Efemp1	epidermal growth factor-containing fibulin-like extracellular matrix protein 1	11.7107	9.5878	-2.12289	0.0499906	0.89007
ENSMUSG00000033985	Tesk2	testis-specific kinase 2	12.5734	10.4516	-2.12174	0.0452604	0.89007
ENSMUSG00000022755	Adgrg7	adhesion G protein-coupled receptor G7	15.2139	13.0925	-2.1214	0.0460033	0.89007
ENSMUSG00000036298	Slc2a13	solute carrier family 2 (facilitated glucose transporter), member 13	11.9654	9.84529	-2.12016	0.0483508	0.89007
ENSMUSG00000034449	Dhrs11	dehydrogenase/reductase (SDR family) member 11	12.3393	10.222	-2.1173	0.046412	0.89007
ENSMUSG00000001670	Tat	tyrosine aminotransferase	12.6071	10.4912	-2.11585	0.0453312	0.89007
ENSMUSG00000021947	Cryl1	crystallin, lambda 1	12.8458	10.739	-2.10685	0.0448323	0.89007
ENSMUSG00000027350	Chgb	chromogranin B	12.454	10.3489	-2.10512	0.0463145	0.89007
ENSMUSG00000003032	Klf4	Kruppel-like factor 4 (gut)	14.9668	12.8696	-2.09721	0.0458063	0.89007
ENSMUSG00000050866	Clrn3	clarin 3	13.4711	11.3749	-2.09613	0.0438941	0.89007
ENSMUSG00000090877	Hspa1b	heat shock protein 1B	11.8585	9.76314	-2.09532	0.0499397	0.89007
ENSMUSG00000031570	Plpp5	phospholipid phosphatase 5	11.9304	9.83653	-2.09383	0.0495161	0.89007
ENSMUSG00000028957	Per3	period circadian clock 3	12.878	10.7963	-2.0817	0.0455976	0.89007
ENSMUSG00000028150	Rorc	RAR-related orphan receptor gamma	12.3576	10.2785	-2.07904	0.0476649	0.89007
ENSMUSG00000089809	Rasgef1b	RasGEF domain family, member 1B	11.9895	9.91472	-2.07479	0.0498357	0.89007
ENSMUSG00000023092	Fhl1	four and a half LIM domains 1	13.8897	11.818	-2.07171	0.0444388	0.89007
ENSMUSG00000033213	AA467197	expressed sequence AA467197	13.8481	11.7835	-2.06455	0.0446904	0.89007
ENSMUSG00000076937	Iglc2	immunoglobulin lambda constant 2	13.4004	11.3399	-2.06045	0.0452106	0.89007
ENSMUSG00000064254	Ethe1	ethylmalonic encephalopathy 1	14.2972	12.2385	-2.05866	0.0452509	0.89007
ENSMUSG00000021268	Meg3	maternally expressed 3	12.2532	10.1988	-2.05444	0.0490747	0.89007
ENSMUSG00000020439	Smtn	smoothelin	13.4583	11.4137	-2.0446	0.0456902	0.89007
ENSMUSG00000043629	1700019D03Rik	RIKEN cDNA 1700019D03 gene	12.3873	10.3498	-2.03756	0.0490347	0.89007
ENSMUSG00000049307	Fut4	fucosyltransferase 4	12.9542	10.9169	-2.03724	0.0469549	0.89007
ENSMUSG00000025059	Gk	glycerol kinase	12.6192	10.5846	-2.03462	0.0481508	0.89007
ENSMUSG00000042524	Sun2	Sad1 and UNC84 domain containing 2	12.758	10.7262	-2.03185	0.0477504	0.89007
ENSMUSG00000020407	Upp1	uridine phosphorylase 1	12.4369	10.4067	-2.03024	0.049078	0.89007
ENSMUSG00000029167	Ppargc1a	peroxisome proliferative activated receptor, gamma, coactivator 1 alpha	12.9655	10.9417	-2.02383	0.0474124	0.89007
ENSMUSG00000037003	Tns2	tensin 2	12.7877	10.7643	-2.02344	0.0479604	0.89007
ENSMUSG00000029865	Sval1	seminal vesicle antigen-like 1	15.246	13.2241	-2.02189	0.0499221	0.89007
ENSMUSG00000095630	Igkv6-23	immunoglobulin kappa variable 6-23	12.908	10.8888	-2.01927	0.0477416	0.89007
ENSMUSG00000040562	Gstm2	glutathione S-transferase, mu 2	13.7451	11.7291	-2.01597	0.0464619	0.89007
ENSMUSG00000090124	Ugt1a7c	UDP glucuronosyltransferase 1 family, polypeptide A7C	13.4101	11.3994	-2.01077	0.0469783	0.89007
ENSMUSG00000008540	Mgst1	microsomal glutathione S-transferase 1	13.0197	11.0112	-2.00854	0.0478337	0.89007
ENSMUSG00000073758	Sh3d21	SH3 domain containing 21	12.5886	10.5854	-2.00326	0.0494452	0.89007
ENSMUSG00000030909	Anks4b	ankyrin repeat and sterile alpha motif domain containing 4B	13.6442	11.6413	-2.00293	0.0470095	0.89007
ENSMUSG00000039364	Sectm1b	secreted and transmembrane 1B	14.0511	12.0522	-1.99888	0.0471243	0.89007
ENSMUSG00000018217	Pmp22	peripheral myelin protein 22	14.8557	12.8599	-1.99576	0.0491922	0.89007
ENSMUSG00000056293	Gsdmc2	gasdermin C2	14.2786	12.2841	-1.99445	0.0475836	0.89007
ENSMUSG00000030865	Chp2	calcineurin-like EF hand protein 2	13.3375	11.3728	-1.96473	0.0488279	0.89007
ENSMUSG00000021236	Entpd5	ectonucleoside triphosphate diphosphohydrolase 5	13.4443	11.4815	-1.96273	0.0487459	0.89007
ENSMUSG00000023031	Cela1	chymotrypsin-like elastase family, member 1	13.5781	11.6488	-1.92922	0.0499131	0.89007
