# Supplementary material for: Transcriptome analysis of potential candidate genes and molecular pathways in colitis-associated colorectal cancer of Mkp-1-deficient mice
Source: BMC Cancer. 2021 May 25;21:607. doi: 10.1186/s12885-021-08200-0 (PMC8152130; doi:10.1186/s12885-021-08200-0)
Supplement: Supplementary file 5 — Additional file 5. The enrichment analysis for common DEGs between wild type and Mkp-1 knockout mice. [file 12885_2021_8200_MOESM5_ESM.xlsx]

## Sheet: Go 
The enrichment analysis for common DEGs between wild type and Mkp-1 knockout mice
Stage	Term	Count	PValue	Genes
Adenoma up KO and WT	GO:0009887~organ morphogenesis	5	0.00145531	RDH10, TNF, GATA5, LAMA5, BMP7
Adenoma up KO and WT	GO:0043065~positive regulation of apoptotic process	7	0.00391387	IFIT2, TNF, TNFRSF12A, PTN, TNFRSF8, BMP7, ECT2
Adenoma up KO and WT	GO:0022617~extracellular matrix disassembly	3	0.00431974	SH3PXD2B, LAMC2, MMP12
Adenoma up KO and WT	GO:0001755~neural crest cell migration	3	0.0203431	LAMA5, SEMA3F, LEF1
Adenoma up KO and WT	GO:0006955~immune response	5	0.0338379	CXCL1, CD244, TNF, CXCL14, TNFRSF8
Adenoma up KO and WT	GO:0016525~negative regulation of angiogenesis	3	0.0413993	PTN, AMOT, ANGPT2
Adenoma up KO and WT	GO:0030334~regulation of cell migration	3	0.0467223	AJUBA, LAMA5, AMOT
Adenoma up KO and WT	GO:0048468~cell development	3	0.0203431	GATA5, LEF1, BMP7
Adenoma up KO and WT	GO:0060326~cell chemotaxis	3	0.0478156	CXCL1, CXCL14, LEF1
Carcinoma up KO and WT	GO:0030154~cell differentiation	12	0.00182861	SH3PXD2B, EYA2, NPNT, SMOC1, MYRF, JAG2, SEMA4C, HES6, NHS, SLC7A5, ANGPT2, BMP8B
Carcinoma up KO and WT	GO:0007160~cell-matrix adhesion	4	0.00714559	TIAM1, ITGB8, NPNT, ADAM8
Carcinoma up KO and WT	GO:0042060~wound healing	4	0.0118868	CXCL2, VANGL2, PTK7, LOX
Carcinoma up KO and WT	GO:0071456~cellular response to hypoxia	4	0.0151851	PTGS2, PTN, STC1, ADAM8
Carcinoma up KO and WT	GO:0010811~positive regulation of cell-substrate adhesion	3	0.0189292	NPNT, SMOC1, PTN
Carcinoma up KO and WT	GO:0001525~angiogenesis	6	0.00716268	PTGS2, PLCD3, ADAM8, MMP14, ANGPT2, EPHB2
Carcinoma up KO and WT	GO:0006954~inflammatory response	6	0.0298342	HYAL1, PTGS2, CXCL2, ADAM8, IGFBP4, IL1A
Carcinoma up KO and WT	GO:0001938~positive regulation of endothelial cell proliferation	3	0.044847	CDH13, LRG1, VASH2
Carcinoma up KO and WT	GO:0043534~blood vessel endothelial cell migration	2	0.0492137	AMOT, ADAM8
Stage	Term	Count	PValue	Genes
Adenoma down KO and WT	GO:0042127~regulation of cell proliferation	6	0.0195372	FA2H, NR3C2, ADAM33, PLCD1, NR5A2, KLF4
Adenoma down KO and WT	GO:0098792~xenophagy	4	0.0332292	PPY, REP15, MYOM1, MYLK
Adenoma down KO and WT	GO:0006810~transport	20	0.039112	SLC36A1, CNNM4, RAB3B, CLCA1, FA2H, RBP2, SLC6A4, CHP2, SLC6A14, SLC10A5, SLC26A2, RAB11FIP4, SLC16A5, ATP2C2, CD36, SORBS1, RYR2, SLC39A5, SCNN1A, SLC40A1
Adenoma down KO and WT	GO:0043401~steroid hormone mediated signaling pathway	4	0.00561695	OLFR78, NR1D1, NR3C2, NR5A2
Adenoma down KO and WT	GO:0070374~positive regulation of ERK1 and ERK2 cascade	5	0.0395751	GCG, CD36, FGFR3, HAND2, CCL21A
Adenoma down KO and WT	GO:0006811~ion transport	9	0.0460486	CNNM4, ATP2C2, CLCA1, RYR2, SLC39A5, SLC10A5, SCNN1A, SLC40A1, SLC26A2
Carcinoma down KO and WT	GO:0006629~lipid metabolic process	9	0.0120596	ACSM3, HSD17B2, SULT1B1, PRDX6, EPHX2, LIPG, PLBD1, MGLL, PRKAA2
Carcinoma down KO and WT	GO:0007584~response to nutrient	4	0.0129402	BCHE, SLC6A4, LIPG, DPYD
Carcinoma down KO and WT	GO:0055114~oxidation-reduction process	11	0.0153511	HSD3B3, CRYL1, HSD17B2, ADH1, PRDX6, PYROXD2, MAOA, ETHE1, DHRS11, CYP2D26, DPYD
Carcinoma down KO and WT	GO:0006810~transport	21	0.0181468	PRSS30, SLC36A1, CNNM4, NKD2, RBP2, SLC6A4, ABCA8A, SLC6A14, SLC10A5, SLC26A2, RIMS4, ABCG2, RAB11FIP4, SLC16A5, CD36, RYR3, KCNN3, KCNF1, RYR2, SCNN1A, SLC1A1
Carcinoma down KO and WT	GO:0006631~fatty acid metabolic process	5	0.0208044	ACSM3, CRYL1, CD36, MGLL, PRKAA2
Carcinoma down KO and WT	GO:0042493~response to drug	7	0.0265216	BCHE, OTC, SLC6A4, CYP2D26, ENO3, GSTT1, DPYD
Carcinoma down KO and WT	GO:0008152~metabolic process	8	0.0361106	ACSM3, HSD3B3, UGT1A7C, PDE2A, PRDX6, UGT1A6A, HEXB, EPHX2
Carcinoma down KO and WT	GO:0016042~lipid catabolic process	4	0.0367769	PRDX6, LIPG, PLBD1, MGLL
Carcinoma down KO and WT	GO:0006811~ion transport	9	0.0424874	PRSS30, CNNM4, KCNN3, RYR3, RYR2, KCNF1, SLC10A5, SCNN1A, SLC26A2
Stage	Term	Count	PValue	Genes
Adenoma up KO and WT	mmu04060:Cytokine-cytokine receptor interaction	8	0.000214759	CXCL1, INHBB, TNF, CXCL14, TNFRSF12A, TNFRSF8, BMP7, IL11
Adenoma up KO and WT	mmu04350:TGF-beta signaling pathway	4	0.00958826	INHBB, TNF, FST, BMP7
Adenoma up KO and WT	mmu04650:Natural killer cell mediated cytotoxicity	4	0.0169453	NRAS, CD244, TNF, RAC3
Adenoma up KO and WT	mmu04390:Hippo signaling pathway	4	0.0431934	AJUBA, LEF1, AMOT, BMP7
Adenoma up KO and WT	mmu04664:Fc epsilon RI signaling pathway	3	0.0484369	NRAS, TNF, RAC3
Adenoma down KO and WT	mmu04710:Circadian rhythm	3	0.0211544	NR1D1, PER2, PER3
Adenoma down KO and WT	mmu04713:Circadian entrainment	4	0.0342004	ADCY5, PER2, RYR2, PER3
Adenoma down KO and WT	mmu04972:Pancreatic secretion	4	0.0359946	CLCA1, ADCY5, RYR2, CAR2
Carcinoma up KO and WT	mmu04350:TGF-beta signaling pathway	4	0.00772149	INHBB, TGIF1, TGIF2, BMP8B
Carcinoma up KO and WT	mmu04390:Hippo signaling pathway	4	0.0354327	AJUBA, CCND1, AMOT, BMP8B
Carcinoma down KO and WT	mmu00983:Drug metabolism - other enzymes	6	7.98213e-05	UGT1A7C, UGT1A6A, UPP1, CES2B, CES1E, DPYD
Carcinoma down KO and WT	mmu01100:Metabolic pathways	22	0.00232498	HSD17B2, MAOA, OTC, HEXB, UPP1, EPHX2, DGKH, ACSM3, CRYL1, HYKK, CKM, UGT1A7C, INPP5J, PRDX6, ADH1, UGT1A6A, LIPG, ENO3, MGLL, DPYD, CES1E, RDH16
Carcinoma down KO and WT	mmu00982:Drug metabolism - cytochrome P450	5	0.00266853	UGT1A7C, ADH1, UGT1A6A, MAOA, GSTT1
Carcinoma down KO and WT	mmu00980:Metabolism of xenobiotics by cytochrome P450	4	0.0187629	UGT1A7C, ADH1, UGT1A6A, GSTT1
Carcinoma down KO and WT	mmu00040:Pentose and glucuronate interconversions	3	0.0341021	CRYL1, UGT1A7C, UGT1A6A
Carcinoma down KO and WT	mmu04911:Insulin secretion	4	0.04021	GCG, ADCY5, KCNN3, RYR2
Carcinoma down KO and WT	mmu00140:Steroid hormone biosynthesis	4	0.0413897	UGT1A7C, HSD17B2, UGT1A6A, CYP2D26
Carcinoma down KO and WT	mmu05204:Chemical carcinogenesis	4	0.0475487	UGT1A7C, ADH1, UGT1A6A, GSTT1
