# Supplementary material for: Transcriptome analysis of potential candidate genes and molecular pathways in colitis-associated colorectal cancer of Mkp-1-deficient mice
Source: BMC Cancer. 2021 May 25;21:607. doi: 10.1186/s12885-021-08200-0 (PMC8152130; doi:10.1186/s12885-021-08200-0)
Supplement: Supplementary file 6 — Additional file 6. The list of GO terms and KEGG pathways wild type and Mkp-1 knockout mice. [file 12885_2021_8200_MOESM6_ESM.xlsx]

## Sheet: Go 
The list of GO terms and KEGG pathways wild type and Mkp-1 knockout mice
Type	Term	Count	PValue	Genes
Wild type DEGs	GO:0001938~positive regulation of endothelial cell proliferation	6	0.000555946	VIP, CDH13, FGFR3, LRG1, VASH2, SCG2
Wild type DEGs	GO:0006631~fatty acid metabolic process	8	0.000996476	ACSM3, CRYL1, TNXB, CD36, MGLL, ECHDC2, PRKAA2, ACSBG1
Wild type DEGs	GO:0009612~response to mechanical stimulus	5	0.00365279	INHBB, CD36, POSTN, MMP14, ANGPT2
Wild type DEGs	GO:0006629~lipid metabolic process	11	0.0174417	ACSM3, TNXB, SULT1B1, PRDX6, EPHX2, PLBD1, MGLL, ECHDC2, MBOAT2, PRKAA2, ACSBG1
Wild type DEGs	GO:0055096~low-density lipoprotein particle mediated signaling	2	0.0199203	CDH13, CD36
Wild type DEGs	GO:0071300~cellular response to retinoic acid	4	0.0273984	SLC6A4, PTK7, KRT13, KLF4
Wild type DEGs	GO:0015808~L-alanine transport	2	0.0490631	SLC1A4, SLC36A1
Mkp-1 Knockout DEGs	GO:0007155~cell adhesion	15	0.000202989	TNFRSF12A, NPNT, ZAN, ASTN1, POSTN, SSPO, AJUBA, CDH13, CD36, COL14A1, LAMA5, ITGA8, LAMC2, THBS4, DPT
Mkp-1 Knockout DEGs	GO:0006811~ion transport	14	0.00356091	STEAP3, CNNM4, SLC4A11, SLC24A3, RYR3, KCNN3, KCNF1, RYR2, SLC10A5, SLCO5A1, KCNJ2, SCNN1A, SLC40A1, SLC26A2
Mkp-1 Knockout DEGs	GO:0030198~extracellular matrix organization	6	0.00446077	TNF, LAMA5, ITGA8, NPNT, POSTN, LAMC2
Mkp-1 Knockout DEGs	GO:0042127~regulation of cell proliferation	8	0.00576653	TNF, PTGS2, LAMA5, FA2H, NR3C2, ADAM33, NR5A2, KLF4
Mkp-1 Knockout DEGs	GO:0006810~transport	29	0.0062794	STEAP3, SLC36A1, RAB3B, SLC16A10, RBP2, SLC6A4, SLC19A3, KCNJ2, SLC26A2, SLC1A4, SLC24A3, SCNN1A, CNNM4, FA2H, CHP2, SLC6A14, SLC10A5, SLC7A11, RAB11FIP4, SLC16A5, SLC4A11, CD36, ABCG5, RYR3, KCNN3, RYR2, KCNF1, ARL4C, SLC40A1
Mkp-1 Knockout DEGs	GO:0009636~response to toxic substance	5	0.00880997	SLC6A4, ARNT2, SLC6A14, EPHX2, SLC7A11
Mkp-1 Knockout DEGs	GO:0030511~positive regulation of transforming growth factor beta receptor signaling pathway	3	0.0211773	CDKN1C, ITGA8, NPNT
Mkp-1 Knockout DEGs	GO:0090023~positive regulation of neutrophil chemotaxis	3	0.0283041	CXCL1, CCL21A, THBS4
Mkp-1 Knockout DEGs	GO:0001666~response to hypoxia	6	0.0351289	AJUBA, SLC6A4, ARNT2, RYR2, POSTN, ANGPT2
Mkp-1 Knockout DEGs	GO:0098779~mitophagy in response to mitochondrial depolarization	5	0.0360832	SLC1A4, PPY, KRT15, REP15, MYLK
Mkp-1 Knockout DEGs	GO:0048661~positive regulation of smooth muscle cell proliferation	4	0.0396343	CDH13, TNF, PTGS2, ABCC4
Mkp-1 Knockout DEGs	GO:0042493~response to drug	8	0.041464	ABCG5, PTGS2, BCHE, SLC6A4, GGH, PTN, ENO3, IGFBP2
Type	Term	Count	PValue	Genes
Wild type DEGs	mmu00983:Drug metabolism - other enzymes	5	0.00244103	UGT1A7C, UPP1, CES2B, CES1E, DPYD
Wild type DEGs	mmu01100:Metabolic pathways	25	0.00516635	UPP1, EXTL1, ACSBG1, ASPA, CRYL1, UGT1A7C, ADH1, ENO3, MGLL, CES1E, HYAL1, B3GALT2, CYP3A13, MAOA, HKDC1, OTC, EPHX2, ACSM3, NME4, RDH10, CKM, PRDX6, MBOAT2, DPYD, RDH16
Wild type DEGs	mmu00830:Retinol metabolism	5	0.0173238	RDH10, CYP3A13, UGT1A7C, ADH1, RDH16
Wild type DEGs	mmu00240:Pyrimidine metabolism	5	0.0253812	NME4, ENTPD5, UPP1, ENTPD3, DPYD
Wild type DEGs	mmu04810:Regulation of actin cytoskeleton	7	0.0315926	FGFR3, TIAM1, RAC3, ITGB8, ITGA8, CRK, MYLK
Wild type DEGs	mmu00982:Drug metabolism - cytochrome P450	4	0.0372983	UGT1A7C, ADH1, MAOA, GSTT1
Mkp-1 Knockout DEGs	mmu04512:ECM-receptor interaction	6	0.00252046	CD36, LAMA5, ITGA8, NPNT, LAMC2, THBS4
Mkp-1 Knockout DEGs	mmu04921:Oxytocin signaling pathway	7	0.00547393	PTGS2, ADCY5, PPP1R12B, RYR3, RYR2, KCNJ2, MYLK
Mkp-1 Knockout DEGs	mmu04976:Bile secretion	4	0.0409962	ABCG5, ADCY5, ABCC4, CAR2
Mkp-1 Knockout DEGs	mmu04971:Gastric acid secretion	4	0.0424552	ADCY5, KCNJ2, CAR2, MYLK
