# Supplementary material for: Transcriptome analysis of potential candidate genes and molecular pathways in colitis-associated colorectal cancer of Mkp-1-deficient mice
Source: BMC Cancer. 2021 May 25;21:607. doi: 10.1186/s12885-021-08200-0 (PMC8152130; doi:10.1186/s12885-021-08200-0)
Supplement: Supplementary file 7 — Additional file 7. The survival analysis of the overall and disease-free survival of colorectal cancer patients based on the PrognoScan database. [file 12885_2021_8200_MOESM7_ESM.xlsx]

## Sheet: supplementary material survival
The survival analysis of the overall and disease-free survival of colorectal cancer patients based on the PrognoScan database
ID_NAME	DATASET	ENDPOINT	N	CUTPOINT	MINIMUM P-VALUE	CORRECTED P-VALUE
ACTA2	GSE12945	Overall Survival	62	0.112903	0.0835081	-
ACTA2	GSE12945	Disease Free Survival	51	0.45098	0.0407747	0.432939
ACTA2	GSE12945	Overall Survival	62	0.419355	0.060065	-
ACTA2	GSE12945	Disease Free Survival	51	0.117647	0.0310139	0.362219
ACTA2	GSE17536	Disease Free Survival	145	0.110345	0.0640097	-
ACTA2	GSE17536	Overall Survival	177	0.587571	0.00135579	0.0328599
ACTA2	GSE17536	Disease Free Survival	145	0.606897	0.000199387	0.00641021
ACTA2	GSE17536	Disease Specific Survival	177	0.79661	4.27e-07	2.48e-05
ACTA2	GSE17536	Disease Specific Survival	177	0.141243	0.204083	-
ACTA2	GSE17536	Overall Survival	177	0.418079	0.000248409	0.00775948
ACTA2	GSE17536	Disease Specific Survival	177	0.587571	8.27e-05	0.00296044
ACTA2	GSE17536	Overall Survival	177	0.107345	0.0728808	-
ACTA2	GSE17536	Disease Free Survival	145	0.758621	0.000591341	0.0163493
ACTA2	GSE14333	Disease Free Survival	226	0.845133	0.0442669	0.455984
ACTA2	GSE14333	Disease Free Survival	226	0.513274	1.23e-05	0.000540446
ACTA2	GSE14333	Disease Free Survival	226	0.774336	0.0138578	0.205754
ACTA2	GSE17537	Disease Specific Survival	49	0.734694	0.0282867	0.340519
ACTA2	GSE17537	Disease Specific Survival	49	0.877551	0.154938	-
ACTA2	GSE17537	Disease Free Survival	55	0.581818	0.0188163	0.25661
ACTA2	GSE17537	Disease Specific Survival	49	0.714286	0.0199525	0.267497
ACTA2	GSE17537	Overall Survival	55	0.109091	0.00669703	0.118885
ACTA2	GSE17537	Overall Survival	55	0.436364	0.0573174	-
ACTA2	GSE17537	Disease Free Survival	55	0.2	0.211	-
ACTA2	GSE17537	Disease Free Survival	55	0.636364	0.0400568	0.428066
ACTA2	GSE17537	Overall Survival	55	0.581818	0.00586328	0.107219
ID_NAME	DATASET	ENDPOINT	N	CUTPOINT	MINIMUM P-VALUE	CORRECTED P-VALUE
CXCL1	GSE12945	Disease Free Survival	51	0.568627	0.0415738	0.438308
CXCL1	GSE12945	Overall Survival	62	0.16129	0.0345449	0.388975
CXCL1	GSE17536	Overall Survival	177	0.830508	0.121608	-
CXCL1	GSE17536	Disease Free Survival	145	0.103448	0.197732	-
CXCL1	GSE17536	Disease Specific Survival	177	0.892655	0.0521394	-
CXCL1	GSE14333	Disease Free Survival	226	0.345133	0.128177	-
CXCL1	GSE17537	Disease Free Survival	55	0.181818	0.000131125	0.00444427
CXCL1	GSE17537	Disease Specific Survival	49	0.183673	0.00220019	0.0489727
CXCL1	GSE17537	Overall Survival	55	0.181818	0.0682515	-
ID_NAME	DATASET	ENDPOINT	N	CUTPOINT	MINIMUM P-VALUE	CORRECTED P-VALUE
FKBP1B	GSE12945	Overall Survival	62	0.129032	0.0226416	0.292294
FKBP1B	GSE12945	Disease Free Survival	51	0.745098	0.432725	-
FKBP1B	GSE12945	Overall Survival	62	0.145161	0.169176	-
FKBP1B	GSE12945	Disease Free Survival	51	0.117647	0.0499114	0.491092
FKBP1B	GSE17536	Disease Free Survival	145	0.786207	0.0292446	0.34825
FKBP1B	GSE17536	Disease Free Survival	145	0.731034	0.00490431	0.093214
FKBP1B	GSE17536	Disease Specific Survival	177	0.220339	0.0007883	0.020861
FKBP1B	GSE17536	Overall Survival	177	0.242938	0.000283846	0.00870938
FKBP1B	GSE17536	Overall Survival	177	0.836158	0.00740291	0.128437
FKBP1B	GSE17536	Disease Specific Survival	177	0.468927	0.0304269	0.357628
FKBP1B	GSE14333	Disease Free Survival	226	0.89823	0.127732	-
FKBP1B	GSE14333	Disease Free Survival	226	0.89823	0.0136365	0.20334
FKBP1B	GSE17537	Disease Free Survival	55	0.145455	0.0543814	-
FKBP1B	GSE17537	Disease Specific Survival	49	0.142857	0.147465	-
FKBP1B	GSE17537	Overall Survival	55	0.127273	0.218819	-
FKBP1B	GSE17537	Overall Survival	55	0.127273	0.213143	-
FKBP1B	GSE17537	Disease Free Survival	55	0.381818	0.10431	-
FKBP1B	GSE17537	Disease Specific Survival	49	0.408163	0.113889	-
ID_NAME	DATASET	ENDPOINT	N	CUTPOINT	MINIMUM P-VALUE	CORRECTED P-VALUE
HSP90AA1	GSE12945	Overall Survival	62	0.854839	0.00256942	0.0555679
HSP90AA1	GSE12945	Disease Free Survival	51	0.607843	0.0405324	0.4313
HSP90AA1	GSE12945	Disease Free Survival	51	0.666667	0.113925	-
HSP90AA1	GSE12945	Overall Survival	62	0.16129	0.0923658	-
HSP90AA1	GSE12945	Overall Survival	62	0.564516	0.0164806	0.233381
HSP90AA1	GSE12945	Disease Free Survival	51	0.705882	0.00824734	0.139516
HSP90AA1	GSE17536	Disease Free Survival	145	0.372414	0.0498206	0.490546
HSP90AA1	GSE17536	Disease Specific Survival	177	0.259887	0.0754491	-
HSP90AA1	GSE17536	Overall Survival	177	0.418079	0.0113445	0.177463
HSP90AA1	GSE17536	Overall Survival	177	0.19774	0.019193	0.260248
HSP90AA1	GSE17536	Disease Free Survival	145	0.744828	0.00916376	0.151156
HSP90AA1	GSE17536	Disease Free Survival	145	0.717241	0.0671507	-
HSP90AA1	GSE17536	Disease Specific Survival	177	0.361582	0.0277236	0.335917
HSP90AA1	GSE17536	Disease Specific Survival	177	0.881356	0.0480306	0.479671
HSP90AA1	GSE17536	Overall Survival	177	0.361582	0.00416646	0.0819351
HSP90AA1	GSE14333	Disease Free Survival	226	0.699115	0.000865912	0.0225803
HSP90AA1	GSE14333	Disease Free Survival	226	0.438053	0.0104359	0.166721
HSP90AA1	GSE14333	Disease Free Survival	226	0.389381	0.0234591	0.299582
HSP90AA1	GSE17537	Disease Specific Survival	49	0.857143	0.000856283	0.0223686
HSP90AA1	GSE17537	Disease Free Survival	55	0.872727	0.0155717	0.224005
HSP90AA1	GSE17537	Overall Survival	55	0.818182	0.0866884	-
HSP90AA1	GSE17537	Disease Specific Survival	49	0.244898	0.0326438	0.374748
HSP90AA1	GSE17537	Disease Free Survival	55	0.254545	0.113179	-
HSP90AA1	GSE17537	Disease Specific Survival	49	0.265306	0.11962	-
HSP90AA1	GSE17537	Overall Survival	55	0.854545	0.000139277	0.00468557
HSP90AA1	GSE17537	Overall Survival	55	0.872727	0.0124606	0.190268
HSP90AA1	GSE17537	Disease Free Survival	55	0.854545	8.96e-05	0.00318053
ID_NAME	DATASET	ENDPOINT	N	CUTPOINT	MINIMUM P-VALUE	CORRECTED P-VALUE
HSP90AB1	GSE12945	Disease Free Survival	51	0.117647	0.0380387	0.414107
HSP90AB1	GSE12945	Overall Survival	62	0.129032	0.228664	-
HSP90AB1	GSE12945	Disease Free Survival	51	0.137255	0.350413	-
HSP90AB1	GSE12945	Overall Survival	62	0.306452	0.0608615	-
HSP90AB1	GSE17536	Disease Free Survival	145	0.255172	0.168192	-
HSP90AB1	GSE17536	Disease Free Survival	145	0.213793	0.00992968	0.160605
HSP90AB1	GSE17536	Disease Specific Survival	177	0.152542	0.158267	-
HSP90AB1	GSE17536	Overall Survival	177	0.259887	0.0946368	-
HSP90AB1	GSE17536	Disease Specific Survival	177	0.186441	0.0226372	0.292254
HSP90AB1	GSE17536	Disease Free Survival	145	0.365517	0.0738638	-
HSP90AB1	GSE17536	Overall Survival	177	0.898305	0.123933	-
HSP90AB1	GSE17536	Disease Specific Survival	177	0.898305	0.0298812	0.353321
HSP90AB1	GSE17536	Overall Survival	177	0.152542	0.00794639	0.135609
HSP90AB1	GSE14333	Disease Free Survival	226	0.730088	0.195727	-
HSP90AB1	GSE14333	Disease Free Survival	226	0.283186	0.0954107	-
HSP90AB1	GSE14333	Disease Free Survival	226	0.809735	0.185721	-
HSP90AB1	GSE17537	Disease Specific Survival	49	0.857143	0.087371	-
HSP90AB1	GSE17537	Disease Free Survival	55	0.854545	0.0281928	0.339754
HSP90AB1	GSE17537	Disease Specific Survival	49	0.183673	0.0594662	-
HSP90AB1	GSE17537	Overall Survival	55	0.8	0.140414	-
HSP90AB1	GSE17537	Overall Survival	55	0.381818	0.313777	-
HSP90AB1	GSE17537	Disease Free Survival	55	0.763636	0.000828415	0.0217534
HSP90AB1	GSE17537	Overall Survival	55	0.854545	0.0783656	-
HSP90AB1	GSE17537	Disease Specific Survival	49	0.795918	0.0561231	-
HSP90AB1	GSE17537	Disease Free Survival	55	0.509091	0.00411729	0.0811658
ID_NAME	DATASET	ENDPOINT	N	CUTPOINT	MINIMUM P-VALUE	CORRECTED P-VALUE
POSTN	GSE12945	Overall Survival	62	0.548387	0.137665	-
POSTN	GSE12945	Disease Free Survival	51	0.45098	0.0373642	0.409353
POSTN	GSE12945	Overall Survival	62	0.83871	0.0679449	-
POSTN	GSE12945	Disease Free Survival	51	0.588235	0.0608799	-
POSTN	GSE17536	Overall Survival	177	0.310734	0.0273872	0.333147
POSTN	GSE17536	Disease Specific Survival	177	0.655367	0.000219643	0.00697315
POSTN	GSE17536	Overall Survival	177	0.485876	2.05e-05	0.000853635
POSTN	GSE17536	Overall Survival	177	0.231638	0.00120914	0.0298729
POSTN	GSE17536	Disease Specific Survival	177	0.627119	0.000583985	0.0161761
POSTN	GSE17536	Disease Free Survival	145	0.489655	0.00245751	0.053593
POSTN	GSE17536	Overall Survival	177	0.497175	0.00105048	0.0265592
POSTN	GSE17536	Disease Free Survival	145	0.524138	0.000421148	0.0122342
POSTN	GSE17536	Disease Specific Survival	177	0.129944	0.0147749	0.215616
POSTN	GSE17536	Disease Free Survival	145	0.296552	0.000188869	0.0061146
POSTN	GSE17536	Disease Free Survival	145	0.662069	8.75e-05	0.0031141
POSTN	GSE17536	Disease Specific Survival	177	0.497175	7e-07	3.91e-05
POSTN	GSE14333	Disease Free Survival	226	0.584071	0.000829912	0.0217865
POSTN	GSE14333	Disease Free Survival	226	0.641593	2.12e-05	0.000878422
POSTN	GSE14333	Disease Free Survival	226	0.721239	8.63e-05	0.00307587
POSTN	GSE14333	Disease Free Survival	226	0.575221	0.000126009	0.00429177
POSTN	GSE17537	Overall Survival	55	0.636364	0.0959432	-
POSTN	GSE17537	Disease Free Survival	55	0.872727	0.000235165	0.00739926
POSTN	GSE17537	Overall Survival	55	0.636364	0.0713938	-
POSTN	GSE17537	Disease Specific Survival	49	0.857143	0.00489167	0.0930249
POSTN	GSE17537	Disease Free Survival	55	0.818182	0.0151147	0.219214
POSTN	GSE17537	Disease Specific Survival	49	0.142857	0.138283	-
POSTN	GSE17537	Disease Free Survival	55	0.836364	0.0087873	0.14642
POSTN	GSE17537	Disease Free Survival	55	0.309091	0.0169606	0.238254
POSTN	GSE17537	Disease Specific Survival	49	0.142857	0.138283	-
POSTN	GSE17537	Disease Specific Survival	49	0.877551	0.12571	-
POSTN	GSE17537	Overall Survival	55	0.581818	0.159242	-
POSTN	GSE17537	Overall Survival	55	0.872727	0.121589	-
ID_NAME	DATASET	ENDPOINT	N	CUTPOINT	MINIMUM P-VALUE	CORRECTED P-VALUE
PTGS2	GSE12945	Disease Free Survival	51	0.294118	0.139328	-
PTGS2	GSE12945	Overall Survival	62	0.483871	0.130037	-
PTGS2	GSE17536	Disease Specific Survival	177	0.615819	0.00973937	0.158279
PTGS2	GSE17536	Overall Survival	177	0.514124	0.0203066	0.270838
PTGS2	GSE17536	Disease Specific Survival	177	0.740113	0.0138959	0.206168
PTGS2	GSE17536	Overall Survival	177	0.542373	0.0283005	0.340631
PTGS2	GSE17536	Disease Free Survival	145	0.862069	0.0134156	0.200915
PTGS2	GSE17536	Disease Free Survival	145	0.875862	0.0113877	0.177966
PTGS2	GSE14333	Disease Free Survival	226	0.765487	0.0970471	-
PTGS2	GSE14333	Disease Free Survival	226	0.889381	0.0698468	-
PTGS2	GSE17537	Disease Free Survival	55	0.436364	0.279793	-
PTGS2	GSE17537	Disease Free Survival	55	0.872727	0.193816	-
PTGS2	GSE17537	Disease Specific Survival	49	0.285714	0.0857823	-
PTGS2	GSE17537	Disease Specific Survival	49	0.22449	0.348232	-
PTGS2	GSE17537	Overall Survival	55	0.181818	0.0729784	-
PTGS2	GSE17537	Overall Survival	55	0.672727	0.457095	-
ID_NAME	DATASET	ENDPOINT	N	CUTPOINT	MINIMUM P-VALUE	CORRECTED P-VALUE
TAGLN	GSE12945	Disease Free Survival	51	0.215686	0.248263	-
TAGLN	GSE12945	Overall Survival	62	0.677419	0.17055	-
TAGLN	GSE17536	Disease Free Survival	145	0.262069	0.00016428	0.00541384
TAGLN	GSE17536	Disease Free Survival	145	0.4	0.0188687	0.257119
TAGLN	GSE17536	Disease Free Survival	145	0.282759	0.000328587	0.00988287
TAGLN	GSE17536	Overall Survival	177	0.40678	0.00282133	0.0599428
TAGLN	GSE17536	Overall Survival	177	0.220339	0.00768366	0.132161
TAGLN	GSE17536	Disease Specific Survival	177	0.531073	0.000221756	0.00703141
TAGLN	GSE17536	Disease Specific Survival	177	0.231638	0.00458172	0.0883416
TAGLN	GSE17536	Overall Survival	177	0.531073	0.000750933	0.0200222
TAGLN	GSE17536	Disease Specific Survival	177	0.59887	4.23e-05	0.00163436
TAGLN	GSE14333	Disease Free Survival	226	0.384956	3.89e-05	0.00151749
TAGLN	GSE14333	Disease Free Survival	226	0.212389	0.0109772	0.173156
TAGLN	GSE14333	Disease Free Survival	226	0.49115	4.13e-05	0.00160002
TAGLN	GSE17537	Disease Free Survival	55	0.8	0.00621026	0.112128
TAGLN	GSE17537	Disease Free Survival	55	0.618182	0.0372281	0.408388
TAGLN	GSE17537	Disease Free Survival	55	0.818182	0.0234413	0.299425
TAGLN	GSE17537	Disease Specific Survival	49	0.816327	0.00334203	0.0687073
TAGLN	GSE17537	Disease Specific Survival	49	0.795918	0.000585942	0.0162222
TAGLN	GSE17537	Disease Specific Survival	49	0.591837	0.0371959	0.40816
TAGLN	GSE17537	Overall Survival	55	0.8	0.0136368	0.203342
TAGLN	GSE17537	Overall Survival	55	0.618182	0.100255	-
TAGLN	GSE17537	Overall Survival	55	0.436364	0.0183643	0.252208
ID_NAME	DATASET	ENDPOINT	N	CUTPOINT	MINIMUM P-VALUE	CORRECTED P-VALUE
TNF	GSE12945	Disease Free Survival	51	0.607843	0.0595059	-
TNF	GSE12945	Overall Survival	62	0.258065	0.000322495	0.00972465
TNF	GSE17536	Disease Specific Survival	177	0.728814	0.101889	-
TNF	GSE17536	Overall Survival	177	0.728814	0.0389957	0.420775
TNF	GSE17536	Disease Free Survival	145	0.282759	0.0818497	-
TNF	GSE14333	Disease Free Survival	226	0.287611	0.409139	-
TNF	GSE17537	Overall Survival	55	0.272727	0.00357176	0.0724674
TNF	GSE17537	Disease Free Survival	55	0.218182	0.00641722	0.115018
TNF	GSE17537	Disease Specific Survival	49	0.22449	0.00285502	0.0605207
